# Supplementary material for: N 2,N 2,N 4,N 4-Tetra­ethyl-6-{2-[(E)-1-(4-nitro­phen­yl)ethyl­idene]hydrazino}-1,3,5-triazine-2,4-diamine
Source: Acta Crystallogr Sect E Struct Rep Online. 2009 Jul 11;65(Pt 8):o1844. doi: 10.1107/S1600536809025677 (PMC2977253; doi:10.1107/S1600536809025677)
Supplement: Supplementary file 1 [file e-65-o1844-sup1.cif]

##############################################################################
###                                                                        ###
###        Electronic paper (Acta Crystallographica Section E)             ###
###                                                                        ###
##############################################################################
#                                                                            #
# This CIF contains the data in a paper accepted for publication in Acta     #
# Crystallographica Section E. It conforms to the requirements of Notes      #
# for Authors for Section E, and has been peer reviewed under the auspices   #
# of the IUCr Commission on Journals.                                        #
#                                                                            #
# Full details of the Crystallographic Information File format               #
# are given in the paper "The Crystallographic Information File (CIF):       #
# a New Standard Archive File for Crystallography" by S. R. Hall, F. H.      #
# Allen and I. D. Brown [Acta Cryst. (1991), A47, 655-685].                  #
#                                                                            #
# The current version of the core CIF dictionary is obtainable from          #
# ftp://ftp.iucr.org/pub/cif_core.dic. The current version number is 2.4.    #
#                                                                            #
# Software is freely available for graphical display of the structure(s) in  #
# this CIF.  For information consult the CIF home page http://www.iucr.org/  #
# cif/home.html                                                              #
#                                                                            #
# This file may be used for bona fide research purposes within the           #
# scientific community so long as proper attribution is given to the journal # 
# article from which it was obtained.                                        #
#                                                                            #
##############################################################################
                                             
data_global
_audit_creation_method     SHELXL-97
_journal_data_validation_number     ?
_journal_date_recd_electronic     2009-07-01
_journal_date_accepted     2009-07-02
_journal_name_full     'Acta Crystallographica, Section E'
_journal_year     2009
_journal_volume     65
_journal_issue      8
_journal_page_first     o1844
_journal_page_last     o1844
_journal_paper_category     QO
_journal_coeditor_code     AT2835
_publ_contact_author_name     'Fang-Fang Jian'
_publ_contact_author_address
;Department of Chemistry and Chemical Engineering
Weifang University
Weifang 261061
P. R. China
;
_publ_contact_author_email     ffjian2008@163.com
_publ_contact_author_fax     '86-0536-8785802'
_publ_contact_author_phone     '86-0536-8785802'
_publ_section_title
;\
<i>N</i>^2^,<i>N</i>^2^,<i>N</i>^4^,<i>N</i>^4^-Tetraethyl-6-{2-[(<i>E</i>)-1-\
(4-nitrophenyl)ethylidene]hydrazino}-1,3,5-triazine-2,4-diamine
;
loop_
    _publ_author_name
    _publ_author_footnote
    _publ_author_address
    'Xiao-Ru Pan' .
;
Department of Chemistry and Chemical Engineering
Weifang University
Weifang 261061
People's Republic of China
;
    'Fang-Fang Jian' .
;
Microscale Science Institute
Weifang University
Weifang 261061
People's Republic of China
;
data_I
_audit_creation_method     SHELXL-97
_chemical_name_systematic
;
<i>N</i>^2^,<i>N</i>^2^,<i>N</i>^4^,<i>N</i>^4^-Tetraethyl-6-{2-[(<i>E</i>)-
1-(4-nitrophenyl)ethylidene]hydrazino}-1,3,5-triazine-2,4-diamine
;
_chemical_name_common     ?
_chemical_formula_moiety     'C19 H28 N8 O2'
_chemical_formula_sum     'C19 H28 N8 O2'
_chemical_formula_iupac     'C19 H28 N8 O2'
_chemical_formula_weight     400.49
_chemical_melting_point     ?
_symmetry_cell_setting     monoclinic
_symmetry_space_group_name_H-M     'P 21/n'
_symmetry_space_group_name_Hall     '-P 2yn'
loop_
    _symmetry_equiv_pos_as_xyz
    'x, y, z'
    '-x+1/2, y+1/2, -z+1/2'
    '-x, -y, -z'
    'x-1/2, -y-1/2, z-1/2'
_cell_length_a     12.333(3)
_cell_length_b     9.5286(19)
_cell_length_c     17.407(4)
_cell_angle_alpha     90.00
_cell_angle_beta     92.12(3)
_cell_angle_gamma     90.00
_cell_volume     2044.3(7)
_cell_formula_units_Z     4
_cell_measurement_reflns_used     4667
_cell_measurement_theta_min     3.17
_cell_measurement_theta_max     27.47
_cell_measurement_temperature     293(2)
_exptl_crystal_description     block
_exptl_crystal_colour     yellow
_exptl_crystal_size_max     0.22
_exptl_crystal_size_mid     0.18
_exptl_crystal_size_min     0.10
_exptl_crystal_density_diffrn     1.301
_exptl_crystal_density_meas     ?
_exptl_crystal_density_method     'not measured'
_exptl_crystal_F_000     856
_exptl_absorpt_coefficient_mu     0.090
_exptl_absorpt_correction_type     none
_exptl_absorpt_process_details     ?
_exptl_absorpt_correction_T_min     ?
_exptl_absorpt_correction_T_max     ?
_exptl_special_details
;
;
_diffrn_ambient_temperature     293(2)
_diffrn_radiation_type     MoK\a
_diffrn_radiation_wavelength     0.71073
_diffrn_radiation_source     'fine-focus sealed tube'
_diffrn_radiation_monochromator     graphite
_diffrn_measurement_device_type     'Bruker SMART CCD area-detector'
_diffrn_measurement_method     '\f and \w'
_diffrn_detector_area_resol_mean     ?
_diffrn_reflns_number     19318
_diffrn_reflns_av_R_equivalents     0.0182
_diffrn_reflns_av_sigmaI/netI     0.0157
_diffrn_reflns_theta_min     3.17
_diffrn_reflns_theta_max     27.47
_diffrn_reflns_theta_full     27.47
_diffrn_measured_fraction_theta_max     0.996
_diffrn_measured_fraction_theta_full     0.996
_diffrn_reflns_limit_h_min     -16
_diffrn_reflns_limit_h_max     15
_diffrn_reflns_limit_k_min     -12
_diffrn_reflns_limit_k_max     12
_diffrn_reflns_limit_l_min     -22
_diffrn_reflns_limit_l_max     22
_diffrn_standards_number     ?
_diffrn_standards_interval_count     ?
_diffrn_standards_interval_time     ?
_diffrn_standards_decay_%     ?
_refine_special_details
;
Refinement of <i>F</i>^2^ against ALL reflections. The weighted <i>R</i>-factor
<i>wR</i> and goodness of fit <i>S</i> are based on <i>F</i>^2^, conventional
<i>R</i>-factors <i>R</i> are based on <i>F</i>, with <i>F</i> set to zero for
negative <i>F</i>^2^. The threshold expression of <i>F</i>^2^ >
\s(<i>F</i>^2^) is used only for calculating <i>R</i>-factors(gt) <i>etc</i>.
and is not relevant to the choice of reflections for refinement.
<i>R</i>-factors based on <i>F</i>^2^ are statistically about twice as large
as those based on <i>F</i>, and <i>R</i>- factors based on ALL data will be
even larger.
;
_reflns_number_total     4667
_reflns_number_gt     4054
_reflns_threshold_expression     I>2\s(I)
_refine_ls_structure_factor_coef     Fsqd
_refine_ls_matrix_type     full
_refine_ls_R_factor_all     0.0416
_refine_ls_R_factor_gt     0.0361
_refine_ls_wR_factor_gt     0.1003
_refine_ls_wR_factor_ref     0.1036
_refine_ls_goodness_of_fit_ref     1.052
_refine_ls_restrained_S_all     1.052
_refine_ls_number_reflns     4667
_refine_ls_number_parameters     278
_refine_ls_number_restraints     0
_refine_ls_hydrogen_treatment     mixed
_refine_ls_weighting_scheme     calc
_refine_ls_weighting_details
         'calc w=1/[\s^2^(Fo^2^)+(0.0544P)^2^+0.6629P] where P=(Fo^2^+2Fc^2^)/3'
_atom_sites_solution_hydrogens     geom
_atom_sites_solution_primary     direct
_atom_sites_solution_secondary     difmap
_refine_ls_shift/su_max     0.001
_refine_ls_shift/su_mean     0.000
_refine_diff_density_max     0.345
_refine_diff_density_min     -0.236
_refine_ls_extinction_method     none
_refine_ls_extinction_coef     ?
loop_
    _atom_type_symbol
    _atom_type_description
    _atom_type_scat_dispersion_real
    _atom_type_scat_dispersion_imag
    _atom_type_scat_source
    'C' 'C' 0.0033 0.0016
                         'International Tables Vol C Tables 4.2.6.8 and 6.1.1.4'
    'H' 'H' 0.0000 0.0000
                         'International Tables Vol C Tables 4.2.6.8 and 6.1.1.4'
    'N' 'N' 0.0061 0.0033
                         'International Tables Vol C Tables 4.2.6.8 and 6.1.1.4'
    'O' 'O' 0.0106 0.0060
                         'International Tables Vol C Tables 4.2.6.8 and 6.1.1.4'
_computing_data_collection     'SMART (Bruker, 1997)'
_computing_cell_refinement     'SAINT (Bruker, 1997)'
_computing_data_reduction     'SAINT (Bruker, 1997)'
_computing_structure_solution     'SHELXS97 (Sheldrick, 2008)'
_computing_structure_refinement     'SHELXL97 (Sheldrick, 2008)'
_computing_molecular_graphics     'SHELXTL (Sheldrick, 2008)'
_computing_publication_material     'SHELXTL (Sheldrick, 2008)'
loop_
    _atom_site_type_symbol
    _atom_site_label
    _atom_site_fract_x
    _atom_site_fract_y
    _atom_site_fract_z
    _atom_site_U_iso_or_equiv
    _atom_site_adp_type
    _atom_site_calc_flag
    _atom_site_refinement_flags
    _atom_site_occupancy
    _atom_site_disorder_assembly
    _atom_site_disorder_group
    N N6 0.86798(7) 0.13524(9) 0.14238(5) 0.01620(18) Uani d . 1 . .
    O O2 0.61084(7) -0.21575(10) -0.26492(5) 0.0282(2) Uani d . 1 . .
    O O1 0.71950(7) -0.38030(9) -0.29988(5) 0.02543(19) Uani d . 1 . .
    N N3 0.97484(7) -0.06303(10) 0.12715(5) 0.01717(19) Uani d . 1 . .
    N N5 0.91414(7) 0.28722(9) 0.24899(5) 0.01601(19) Uani d . 1 . .
    N N4 1.01161(7) 0.07162(9) 0.23260(5) 0.01529(18) Uani d . 1 . .
    N N7 1.05089(7) 0.22043(9) 0.33480(5) 0.01625(19) Uani d . 1 . .
    N N2 0.91687(7) -0.09648(9) 0.06200(5) 0.01611(19) Uani d . 1 . .
    C C19 0.75621(8) -0.27251(11) -0.18232(6) 0.0168(2) Uani d . 1 . .
    N N1 0.69125(7) -0.29130(10) -0.25356(5) 0.0200(2) Uani d . 1 . .
    N N8 0.77480(7) 0.34066(10) 0.16191(5) 0.01862(19) Uani d . 1 . .
    C C15 0.79067(8) -0.14525(11) -0.06617(6) 0.0180(2) Uani d . 1 . .
    H H15A 0.7718 -0.0751 -0.0320 0.022 Uiso calc R 1 . .
    C C11 0.94887(8) 0.05417(11) 0.16864(6) 0.0146(2) Uani d . 1 . .
    C C16 0.88343(8) -0.22754(11) -0.04984(6) 0.0148(2) Uani d . 1 . .
    C C17 0.90831(8) -0.33498(11) -0.10124(6) 0.0168(2) Uani d . 1 . .
    H H17A 0.9682 -0.3920 -0.0905 0.020 Uiso calc R 1 . .
    C C10 0.99015(8) 0.19185(11) 0.27004(6) 0.0145(2) Uani d . 1 . .
    C C18 0.84541(8) -0.35806(11) -0.16793(6) 0.0175(2) Uani d . 1 . .
    H H18A 0.8628 -0.4291 -0.2020 0.021 Uiso calc R 1 . .
    C C12 0.95244(8) -0.19665(11) 0.01989(6) 0.0151(2) Uani d . 1 . .
    C C14 0.72719(8) -0.16701(12) -0.13212(6) 0.0188(2) Uani d . 1 . .
    H H14A 0.6662 -0.1120 -0.1427 0.023 Uiso calc R 1 . .
    C C9 0.85476(8) 0.25133(11) 0.18551(6) 0.0154(2) Uani d . 1 . .
    C C2 1.13661(8) 0.12427(11) 0.36176(6) 0.0168(2) Uani d . 1 . .
    H H2B 1.1937 0.1780 0.3879 0.020 Uiso calc R 1 . .
    H H2C 1.1676 0.0793 0.3176 0.020 Uiso calc R 1 . .
    C C13 1.05659(10) -0.27421(13) 0.03706(7) 0.0226(2) Uani d . 1 . .
    C C3 1.02715(9) 0.34442(12) 0.38092(6) 0.0200(2) Uani d . 1 . .
    H H3D 1.0163 0.4241 0.3468 0.024 Uiso calc R 1 . .
    H H3E 1.0896 0.3646 0.4146 0.024 Uiso calc R 1 . .
    C C6 0.69842(9) 0.30243(12) 0.09900(6) 0.0217(2) Uani d . 1 . .
    H H6B 0.7367 0.2511 0.0602 0.026 Uiso calc R 1 . .
    H H6C 0.6692 0.3872 0.0754 0.026 Uiso calc R 1 . .
    C C7 0.75666(9) 0.47314(12) 0.20190(7) 0.0212(2) Uani d . 1 . .
    H H7A 0.7753 0.4615 0.2562 0.025 Uiso calc R 1 . .
    H H7B 0.6804 0.4975 0.1970 0.025 Uiso calc R 1 . .
    C C4 0.92728(10) 0.32834(14) 0.42962(7) 0.0270(3) Uani d . 1 . .
    H H4B 0.9165 0.4130 0.4582 0.040 Uiso calc R 1 . .
    H H4C 0.9380 0.2512 0.4646 0.040 Uiso calc R 1 . .
    H H4D 0.8646 0.3107 0.3967 0.040 Uiso calc R 1 . .
    C C5 0.60582(10) 0.21306(14) 0.12663(8) 0.0320(3) Uani d . 1 . .
    H H5B 0.5577 0.1901 0.0839 0.048 Uiso calc R 1 . .
    H H5C 0.5668 0.2642 0.1643 0.048 Uiso calc R 1 . .
    H H5D 0.6344 0.1283 0.1492 0.048 Uiso calc R 1 . .
    C C8 0.82384(11) 0.59180(13) 0.16992(8) 0.0321(3) Uani d . 1 . .
    H H8A 0.8099 0.6767 0.1976 0.048 Uiso calc R 1 . .
    H H8B 0.8045 0.6050 0.1165 0.048 Uiso calc R 1 . .
    H H8C 0.8995 0.5687 0.1755 0.048 Uiso calc R 1 . .
    C C1 1.09742(10) 0.01179(12) 0.41592(7) 0.0244(2) Uani d . 1 . .
    H H1A 1.1571 -0.0478 0.4314 0.037 Uiso calc R 1 . .
    H H1B 1.0420 -0.0433 0.3901 0.037 Uiso calc R 1 . .
    H H1C 1.0684 0.0553 0.4605 0.037 Uiso calc R 1 . .
    H H13A 1.0787(13) -0.3377(19) -0.0021(10) 0.043(5) Uiso d . 1 . .
    H H13B 1.0561(14) -0.325(2) 0.0845(11) 0.050(5) Uiso d . 1 . .
    H H13C 1.1172(14) -0.2076(19) 0.0445(10) 0.046(5) Uiso d . 1 . .
    H H3A 1.0310(12) -0.1104(16) 0.1438(8) 0.027(4) Uiso d . 1 . .
loop_
    _atom_site_aniso_label
    _atom_site_aniso_U_11
    _atom_site_aniso_U_22
    _atom_site_aniso_U_33
    _atom_site_aniso_U_12
    _atom_site_aniso_U_13
    _atom_site_aniso_U_23
    N6 0.0158(4) 0.0174(4) 0.0152(4) 0.0012(3) -0.0017(3) -0.0008(3)
    O2 0.0243(4) 0.0356(5) 0.0240(4) 0.0003(3) -0.0093(3) 0.0004(4)
    O1 0.0308(4) 0.0284(4) 0.0169(4) -0.0089(3) -0.0008(3) -0.0064(3)
    N3 0.0177(4) 0.0185(4) 0.0148(4) 0.0038(3) -0.0056(3) -0.0029(3)
    N5 0.0152(4) 0.0170(4) 0.0157(4) 0.0002(3) -0.0001(3) -0.0017(3)
    N4 0.0152(4) 0.0170(4) 0.0135(4) 0.0000(3) -0.0011(3) -0.0009(3)
    N7 0.0160(4) 0.0182(4) 0.0143(4) 0.0002(3) -0.0022(3) -0.0035(3)
    N2 0.0176(4) 0.0173(4) 0.0132(4) -0.0008(3) -0.0031(3) -0.0010(3)
    C19 0.0178(5) 0.0198(5) 0.0125(5) -0.0063(4) -0.0017(4) 0.0007(4)
    N1 0.0208(4) 0.0233(5) 0.0156(4) -0.0085(4) -0.0025(3) 0.0010(4)
    N8 0.0173(4) 0.0187(4) 0.0196(4) 0.0037(3) -0.0027(3) -0.0018(4)
    C15 0.0192(5) 0.0177(5) 0.0171(5) 0.0014(4) -0.0011(4) -0.0035(4)
    C11 0.0145(4) 0.0161(5) 0.0133(5) -0.0014(4) 0.0004(4) 0.0002(4)
    C16 0.0161(5) 0.0149(5) 0.0132(5) -0.0017(4) 0.0000(4) 0.0010(4)
    C17 0.0166(5) 0.0161(5) 0.0179(5) 0.0003(4) 0.0008(4) -0.0003(4)
    C10 0.0131(4) 0.0173(5) 0.0132(5) -0.0028(4) 0.0017(4) 0.0003(4)
    C18 0.0199(5) 0.0166(5) 0.0162(5) -0.0033(4) 0.0024(4) -0.0037(4)
    C12 0.0164(5) 0.0154(5) 0.0134(5) 0.0000(4) -0.0007(4) 0.0009(4)
    C14 0.0173(5) 0.0198(5) 0.0190(5) 0.0008(4) -0.0025(4) 0.0005(4)
    C9 0.0141(5) 0.0170(5) 0.0150(5) -0.0009(4) 0.0016(4) 0.0013(4)
    C2 0.0148(5) 0.0203(5) 0.0150(5) -0.0008(4) -0.0027(4) -0.0009(4)
    C13 0.0232(6) 0.0256(6) 0.0185(5) 0.0084(4) -0.0052(4) -0.0043(4)
    C3 0.0209(5) 0.0204(5) 0.0184(5) -0.0010(4) -0.0028(4) -0.0064(4)
    C6 0.0205(5) 0.0249(6) 0.0192(5) 0.0062(4) -0.0054(4) -0.0004(4)
    C7 0.0197(5) 0.0202(5) 0.0237(5) 0.0062(4) 0.0011(4) -0.0026(4)
    C4 0.0279(6) 0.0320(6) 0.0213(6) 0.0027(5) 0.0039(5) -0.0068(5)
    C5 0.0251(6) 0.0302(7) 0.0398(7) -0.0021(5) -0.0131(5) 0.0053(5)
    C8 0.0366(7) 0.0212(6) 0.0388(7) 0.0008(5) 0.0071(6) -0.0016(5)
    C1 0.0276(6) 0.0234(6) 0.0223(5) -0.0002(4) 0.0028(4) 0.0026(4)
_geom_special_details
;
All e.s.d.'s (except the e.s.d. in the dihedral angle between two l.s. planes)
are estimated using the full covariance matrix. The cell e.s.d.'s are taken
into account individually in the estimation of e.s.d.'s in distances, angles
and torsion angles; correlations between e.s.d.'s in cell parameters are only
used when they are defined by crystal symmetry. An approximate (isotropic)
treatment of cell e.s.d.'s is used for estimating e.s.d.'s involving l.s.
planes.
;
loop_
    _geom_bond_atom_site_label_1
    _geom_bond_atom_site_label_2
    _geom_bond_site_symmetry_2
    _geom_bond_distance
    _geom_bond_publ_flag
    N6 C11 . 1.3294(13) ?
    N6 C9 . 1.3502(14) ?
    O2 N1 . 1.2354(13) ?
    O1 N1 . 1.2295(13) ?
    N3 N2 . 1.3562(12) ?
    N3 C11 . 1.3742(14) ?
    N3 H3A . 0.868(15) ?
    N5 C10 . 1.3466(13) ?
    N5 C9 . 1.3470(14) ?
    N4 C11 . 1.3426(13) ?
    N4 C10 . 1.3490(14) ?
    N7 C10 . 1.3578(13) ?
    N7 C2 . 1.4632(13) ?
    N7 C3 . 1.4641(13) ?
    N2 C12 . 1.2902(14) ?
    C19 C18 . 1.3846(15) ?
    C19 C14 . 1.3876(15) ?
    C19 N1 . 1.4623(13) ?
    N8 C9 . 1.3549(13) ?
    N8 C7 . 1.4628(14) ?
    N8 C6 . 1.4639(14) ?
    C15 C14 . 1.3811(15) ?
    C15 C16 . 1.4072(14) ?
    C15 H15A . 0.9300 ?
    C16 C17 . 1.4011(14) ?
    C16 C12 . 1.4860(14) ?
    C17 C18 . 1.3897(15) ?
    C17 H17A . 0.9300 ?
    C18 H18A . 0.9300 ?
    C12 C13 . 1.5023(14) ?
    C14 H14A . 0.9300 ?
    C2 C1 . 1.5182(15) ?
    C2 H2B . 0.9700 ?
    C2 H2C . 0.9700 ?
    C13 H13A . 0.958(18) ?
    C13 H13B . 0.96(2) ?
    C13 H13C . 0.986(18) ?
    C3 C4 . 1.5285(17) ?
    C3 H3D . 0.9700 ?
    C3 H3E . 0.9700 ?
    C6 C5 . 1.5170(18) ?
    C6 H6B . 0.9700 ?
    C6 H6C . 0.9700 ?
    C7 C8 . 1.5195(17) ?
    C7 H7A . 0.9700 ?
    C7 H7B . 0.9700 ?
    C4 H4B . 0.9600 ?
    C4 H4C . 0.9600 ?
    C4 H4D . 0.9600 ?
    C5 H5B . 0.9600 ?
    C5 H5C . 0.9600 ?
    C5 H5D . 0.9600 ?
    C8 H8A . 0.9600 ?
    C8 H8B . 0.9600 ?
    C8 H8C . 0.9600 ?
    C1 H1A . 0.9600 ?
    C1 H1B . 0.9600 ?
    C1 H1C . 0.9600 ?
loop_
    _geom_angle_atom_site_label_1
    _geom_angle_atom_site_label_2
    _geom_angle_atom_site_label_3
    _geom_angle_site_symmetry_1
    _geom_angle_site_symmetry_3
    _geom_angle
    _geom_angle_publ_flag
    C11 N6 C9 . . 112.92(9) ?
    N2 N3 C11 . . 120.30(9) ?
    N2 N3 H3A . . 123.2(10) ?
    C11 N3 H3A . . 116.5(10) ?
    C10 N5 C9 . . 113.82(9) ?
    C11 N4 C10 . . 112.86(9) ?
    C10 N7 C2 . . 120.71(9) ?
    C10 N7 C3 . . 120.12(9) ?
    C2 N7 C3 . . 119.08(8) ?
    C12 N2 N3 . . 117.98(9) ?
    C18 C19 C14 . . 122.29(9) ?
    C18 C19 N1 . . 119.22(10) ?
    C14 C19 N1 . . 118.47(10) ?
    O1 N1 O2 . . 122.83(9) ?
    O1 N1 C19 . . 118.75(9) ?
    O2 N1 C19 . . 118.42(9) ?
    C9 N8 C7 . . 121.34(9) ?
    C9 N8 C6 . . 120.77(9) ?
    C7 N8 C6 . . 117.73(9) ?
    C14 C15 C16 . . 121.06(10) ?
    C14 C15 H15A . . 119.5 ?
    C16 C15 H15A . . 119.5 ?
    N6 C11 N4 . . 127.98(10) ?
    N6 C11 N3 . . 118.56(9) ?
    N4 C11 N3 . . 113.46(9) ?
    C17 C16 C15 . . 118.28(9) ?
    C17 C16 C12 . . 122.27(9) ?
    C15 C16 C12 . . 119.44(9) ?
    C18 C17 C16 . . 121.36(10) ?
    C18 C17 H17A . . 119.3 ?
    C16 C17 H17A . . 119.3 ?
    N5 C10 N4 . . 126.06(9) ?
    N5 C10 N7 . . 116.60(9) ?
    N4 C10 N7 . . 117.34(9) ?
    C19 C18 C17 . . 118.25(10) ?
    C19 C18 H18A . . 120.9 ?
    C17 C18 H18A . . 120.9 ?
    N2 C12 C16 . . 114.46(9) ?
    N2 C12 C13 . . 123.85(9) ?
    C16 C12 C13 . . 121.66(9) ?
    C15 C14 C19 . . 118.74(10) ?
    C15 C14 H14A . . 120.6 ?
    C19 C14 H14A . . 120.6 ?
    N5 C9 N6 . . 126.22(9) ?
    N5 C9 N8 . . 117.19(9) ?
    N6 C9 N8 . . 116.59(9) ?
    N7 C2 C1 . . 113.49(9) ?
    N7 C2 H2B . . 108.9 ?
    C1 C2 H2B . . 108.9 ?
    N7 C2 H2C . . 108.9 ?
    C1 C2 H2C . . 108.9 ?
    H2B C2 H2C . . 107.7 ?
    C12 C13 H13A . . 115.6(10) ?
    C12 C13 H13B . . 112.8(11) ?
    H13A C13 H13B . . 108.0(15) ?
    C12 C13 H13C . . 110.4(10) ?
    H13A C13 H13C . . 105.4(14) ?
    H13B C13 H13C . . 103.7(15) ?
    N7 C3 C4 . . 113.88(9) ?
    N7 C3 H3D . . 108.8 ?
    C4 C3 H3D . . 108.8 ?
    N7 C3 H3E . . 108.8 ?
    C4 C3 H3E . . 108.8 ?
    H3D C3 H3E . . 107.7 ?
    N8 C6 C5 . . 111.95(10) ?
    N8 C6 H6B . . 109.2 ?
    C5 C6 H6B . . 109.2 ?
    N8 C6 H6C . . 109.2 ?
    C5 C6 H6C . . 109.2 ?
    H6B C6 H6C . . 107.9 ?
    N8 C7 C8 . . 111.88(9) ?
    N8 C7 H7A . . 109.2 ?
    C8 C7 H7A . . 109.2 ?
    N8 C7 H7B . . 109.2 ?
    C8 C7 H7B . . 109.2 ?
    H7A C7 H7B . . 107.9 ?
    C3 C4 H4B . . 109.5 ?
    C3 C4 H4C . . 109.5 ?
    H4B C4 H4C . . 109.5 ?
    C3 C4 H4D . . 109.5 ?
    H4B C4 H4D . . 109.5 ?
    H4C C4 H4D . . 109.5 ?
    C6 C5 H5B . . 109.5 ?
    C6 C5 H5C . . 109.5 ?
    H5B C5 H5C . . 109.5 ?
    C6 C5 H5D . . 109.5 ?
    H5B C5 H5D . . 109.5 ?
    H5C C5 H5D . . 109.5 ?
    C7 C8 H8A . . 109.5 ?
    C7 C8 H8B . . 109.5 ?
    H8A C8 H8B . . 109.5 ?
    C7 C8 H8C . . 109.5 ?
    H8A C8 H8C . . 109.5 ?
    H8B C8 H8C . . 109.5 ?
    C2 C1 H1A . . 109.5 ?
    C2 C1 H1B . . 109.5 ?
    H1A C1 H1B . . 109.5 ?
    C2 C1 H1C . . 109.5 ?
    H1A C1 H1C . . 109.5 ?
    H1B C1 H1C . . 109.5 ?
loop_
    _geom_hbond_atom_site_label_D
    _geom_hbond_atom_site_label_H
    _geom_hbond_atom_site_label_A
    _geom_hbond_site_symmetry_A
    _geom_hbond_distance_DH
    _geom_hbond_distance_HA
    _geom_hbond_distance_DA
    _geom_hbond_angle_DHA
    _geom_hbond_publ_flag
    N3 H3A O1 4_656 0.868(15) 2.491(15) 3.2751(15) 150.7(13) yes
    N3 H3A O2 4_656 0.868(15) 2.474(15) 3.2486(15) 149.0(13) yes
    C2 H2C N4 . 0.9700 2.3800 2.7252(15) 100.00 yes
    C7 H7A N5 . 0.9700 2.3900 2.7322(16) 100.00 yes
    C15 H15A N2 . 0.9300 2.3900 2.7128(15) 100.00 yes
    C1 H1A Cg2 4_545 0.96 2.91 3.7486(16) 147 yes
    C7 H7B Cg1 2_655 0.97 2.71 3.3835(15) 127 yes
