# Supplementary material for: N 2,N 2,N 4,N 4-Tetra­ethyl-6-{2-[(E)-1-(4-nitro­phen­yl)ethyl­idene]hydrazino}-1,3,5-triazine-2,4-diamine
Source: Acta Crystallogr Sect E Struct Rep Online. 2009 Jul 11;65(Pt 8):o1844. doi: 10.1107/S1600536809025677 (PMC2977253; doi:10.1107/S1600536809025677)
Supplement: Supplementary file 2 [file e-65-o1844-Isup2.hkl]

# 
# h,k,l, Fc-squared, Fo-squared, sigma(Fo-squared) and status flag 
# 
data_I
_shelx_title ' wf08132 in P2(1)/n' 
_shelx_refln_list_code          4 
_shelx_F_calc_maximum      202.22 
_exptl_crystal_F_000       856.00 
_reflns_d_resolution_high  0.7703 
 
loop_ 
 _symmetry_equiv_pos_as_xyz 
 'x, y, z' 
 '-x+1/2, y+1/2, -z+1/2' 
 '-x, -y, -z' 
 'x-1/2, -y-1/2, z-1/2' 
 
_cell_length_a    12.3331 
_cell_length_b     9.5286 
_cell_length_c    17.4073 
_cell_angle_alpha  90.000 
_cell_angle_beta   92.116 
_cell_angle_gamma  90.000 
 
_shelx_F_squared_multiplier     1.000 
 
loop_ 
 _refln_index_h 
 _refln_index_k 
 _refln_index_l 
 _refln_F_squared_calc 
 _refln_F_squared_meas 
 _refln_F_squared_sigma 
 _refln_observed_status 
   2   0   0     1040.40     1007.58      6.42 o 
   4   0   0       12.86        7.70      0.79 o 
   6   0   0     2871.28     3129.59     21.61 o 
   8   0   0      126.20      138.96      1.96 o 
  10   0   0       35.66       30.30      1.33 o 
  12   0   0       65.08       67.19      2.68 o 
  14   0   0       12.91       16.68      6.39 o 
  16   0   0       10.96        8.30      4.15 o 
   2   1   0      155.41      127.23      0.97 o 
   3   1   0     1142.16     1090.06      5.53 o 
   4   1   0      403.04      374.40      2.38 o 
   5   1   0      407.36      452.27      4.63 o 
   6   1   0       89.46       89.80      1.28 o 
   7   1   0       38.92       48.38      1.01 o 
   8   1   0      797.14      750.85      4.36 o 
   9   1   0       75.47       66.45      1.24 o 
  10   1   0        2.61        3.73      0.93 o 
  11   1   0        9.67       10.15      0.99 o 
  12   1   0      392.70      412.76      4.15 o 
  13   1   0       92.18       91.95      1.52 o 
  14   1   0       25.51       22.54      1.43 o 
  15   1   0      247.82      260.10      6.85 o 
   0   2   0    33741.66    31667.72    445.28 o 
   1   2   0      633.59      593.62      3.80 o 
   2   2   0       15.77       17.42      0.78 o 
   3   2   0      122.01      139.21      1.47 o 
   4   2   0     1874.41     1802.38      9.40 o 
   5   2   0     2781.99     3179.06     58.69 o 
   6   2   0     1132.45     1261.23      6.67 o 
   7   2   0      215.89      199.40      1.80 o 
   8   2   0       58.23       46.99      1.31 o 
   9   2   0       96.35      101.48      1.48 o 
  10   2   0       21.69       20.22      0.99 o 
  11   2   0        0.35        0.64      0.69 o 
  12   2   0      206.83      183.35      1.94 o 
  13   2   0       78.79       79.08      1.49 o 
  14   2   0        2.80        3.15      1.07 o 
  15   2   0       39.86       46.03      3.69 o 
   1   3   0     3148.00     3436.87     23.14 o 
   2   3   0     4253.96     3884.09     41.30 o 
   3   3   0      361.65      380.61      2.55 o 
   4   3   0       30.82       22.79      1.14 o 
   5   3   0     2502.24     2565.89     23.37 o 
   6   3   0      185.77      182.15      1.60 o 
   7   3   0      218.29      244.97      1.80 o 
   8   3   0      237.28      278.74      2.30 o 
   9   3   0       11.23        7.16      1.01 o 
  10   3   0      200.11      176.62      1.92 o 
  11   3   0      136.81      130.73      1.59 o 
  12   3   0      294.40      263.89      2.21 o 
  13   3   0      289.42      268.54      2.56 o 
  14   3   0      495.21      457.15      7.06 o 
  15   3   0      834.62      605.73    162.26 o 
   0   4   0      150.29      191.74      2.96 o 
   1   4   0      848.09      892.13      6.06 o 
   2   4   0     1119.82     1113.08      6.63 o 
   3   4   0       93.06      100.19      1.27 o 
   4   4   0      224.34      150.44      2.30 o 
   5   4   0      261.05      374.72      2.75 o 
   6   4   0     1031.52      977.89      7.99 o 
   7   4   0        2.83       10.22      1.06 o 
   8   4   0        0.29        1.04      1.04 o 
   9   4   0      306.08      319.29      3.06 o 
  10   4   0       20.30       25.27      1.26 o 
  11   4   0      128.83      159.63      2.11 o 
  12   4   0       34.28       32.15      1.46 o 
  13   4   0     1341.52     1301.92     14.67 o 
  14   4   0      613.10      617.34      9.86 o 
  15   4   0      283.72      177.14     73.17 o 
   1   5   0      616.85      628.04      4.84 o 
   2   5   0      229.04      124.33      2.08 o 
   3   5   0        2.66        0.82      0.51 o 
   4   5   0        3.85        1.84      1.00 o 
   5   5   0     1423.08     1411.49      9.15 o 
   6   5   0      139.21      130.37      1.79 o 
   7   5   0      196.65      230.08      2.81 o 
   8   5   0      216.27      248.21      2.82 o 
   9   5   0      769.42      726.22      5.32 o 
  10   5   0      446.34      405.84      3.32 o 
  11   5   0       85.08       80.87      1.80 o 
  12   5   0       16.34       16.83      1.02 o 
  13   5   0      559.78      519.44      4.44 o 
  14   5   0       37.60       33.55      2.27 o 
   0   6   0       27.00       12.54      2.81 o 
   1   6   0      958.59      951.34      6.51 o 
   2   6   0      768.56      765.62      5.41 o 
   3   6   0     1036.11     1036.68      6.06 o 
   4   6   0      171.90      176.11      2.18 o 
   5   6   0      222.76      229.33      2.39 o 
   6   6   0      177.50      199.60      2.18 o 
   7   6   0        1.07        2.33      0.99 o 
   8   6   0        0.00        0.05      0.85 o 
   9   6   0       96.00       99.15      1.86 o 
  10   6   0      117.09      126.76      2.13 o 
  11   6   0        7.53        4.77      1.20 o 
  12   6   0       19.20       18.67      1.19 o 
  13   6   0        0.01        0.80      1.07 o 
   1   7   0      543.03      603.86      5.42 o 
   2   7   0        8.11       14.05      1.44 o 
   3   7   0     1270.26     1240.03      7.81 o 
   4   7   0        0.18        1.63      0.88 o 
   5   7   0     1597.54     1528.05     10.65 o 
   6   7   0       12.44       12.28      1.94 o 
   7   7   0        1.69        4.36      1.20 o 
   8   7   0       46.91       43.76      1.69 o 
   9   7   0      175.19      163.37      2.59 o 
  10   7   0        3.00        5.00      1.33 o 
  11   7   0       10.95       10.82      1.30 o 
  12   7   0       44.54       45.87      1.65 o 
  13   7   0        0.19        0.43      0.92 o 
   0   8   0       37.51       68.32      2.21 o 
   1   8   0      121.81      139.43      1.56 o 
   2   8   0     1108.53     1144.25      9.50 o 
   3   8   0     4369.29     4314.38     27.55 o 
   4   8   0     1118.84     1126.33      7.99 o 
   5   8   0        8.25       10.29      0.91 o 
   6   8   0       19.71       13.03      1.14 o 
   7   8   0      109.48      114.32      1.94 o 
   8   8   0      216.50      223.75      4.52 o 
   9   8   0        0.03        0.66      0.92 o 
  10   8   0      190.65      193.83      2.78 o 
  11   8   0        6.17        9.47      1.27 o 
  12   8   0       14.00       16.90      2.00 o 
   1   9   0       15.90       18.54      1.04 o 
   2   9   0       54.67       51.07      2.32 o 
   3   9   0      327.31      319.15      4.97 o 
   4   9   0        0.03        0.15      0.66 o 
   5   9   0        4.48        1.78      2.02 o 
   6   9   0       71.89       62.68      1.20 o 
   7   9   0      140.47      162.87      3.26 o 
   8   9   0       19.14       22.13      2.25 o 
   9   9   0       35.93       36.27      1.95 o 
  10   9   0       11.32        7.87      1.68 o 
   0  10   0        2.57        1.48      1.12 o 
   1  10   0        5.85        5.46      0.91 o 
   2  10   0       30.11       27.40      1.90 o 
   3  10   0      584.19      571.38      6.22 o 
   4  10   0       40.86       43.03      3.17 o 
   5  10   0       11.00       13.84      1.54 o 
   6  10   0       33.15       36.17      2.87 o 
   7  10   0       17.48       21.86      2.83 o 
   8  10   0      161.01      174.04      5.50 o 
   9  10   0       34.78       37.09      3.64 o 
   1  11   0        0.03        0.26      2.01 o 
   2  11   0       10.87        9.62      2.08 o 
   3  11   0      103.81      101.78      6.13 o 
   4  11   0        0.77        0.85      1.76 o 
   5  11   0       19.58       18.04      2.64 o 
   6  11   0       29.45       23.96      2.98 o 
   7  11   0        0.00        1.00      1.91 o 
   0  12   0       51.07       51.82      5.13 o 
   1  12   0       18.59       13.98      3.38 o 
   2  12   0        0.15       -0.94      2.74 o 
   3  12   0        1.01        1.36      4.24 o 
 -15   0   1       49.40       51.50      4.76 o 
 -13   0   1        0.05        0.88      2.75 o 
 -11   0   1        3.30        3.01      1.20 o 
  -9   0   1       34.44       30.51      1.72 o 
  -7   0   1       61.47       84.58      1.65 o 
  -5   0   1       15.27       13.16      0.86 o 
  -3   0   1      996.96     1091.83      6.93 o 
   3   0   1      142.25       97.11      2.16 o 
   5   0   1        7.78        2.86      0.63 o 
   7   0   1       72.98       76.91      1.15 o 
   9   0   1        7.98       10.97      1.77 o 
  11   0   1      882.37      883.64      8.22 o 
  13   0   1       11.25       14.38      0.82 o 
  15   0   1       13.20       16.11      2.98 o 
 -15   1   1        0.86       -1.00      2.78 o 
 -14   1   1       68.93       60.32      2.50 o 
 -13   1   1      192.02      188.90      2.54 o 
 -12   1   1      102.53      110.30      2.03 o 
 -11   1   1      102.04       90.72      1.95 o 
 -10   1   1        1.33        0.95      1.00 o 
  -9   1   1       11.64       20.38      1.50 o 
  -8   1   1      786.18      854.39      5.54 o 
  -7   1   1     1676.73     1865.04      9.07 o 
  -6   1   1       35.51       44.91      0.90 o 
  -5   1   1      628.76      615.24      3.06 o 
  -4   1   1      203.14      196.82      1.77 o 
  -3   1   1     1979.93     1795.37      9.05 o 
  -2   1   1     2666.69     2475.79     14.11 o 
   2   1   1     1081.12     1004.80      4.36 o 
   3   1   1     1912.55     1839.62      8.89 o 
   4   1   1     4646.83     4495.88     23.61 o 
   5   1   1       16.27       13.60      0.82 o 
   6   1   1      439.34      439.03      2.63 o 
   7   1   1      331.86      302.04      1.92 o 
   8   1   1      524.72      584.06      3.42 o 
   9   1   1      390.57      392.34      2.89 o 
  10   1   1        1.53        4.65      0.82 o 
  11   1   1      405.33      383.38      2.57 o 
  12   1   1       47.73       49.23      1.27 o 
  13   1   1     1301.89     1313.75     19.53 o 
  14   1   1        0.00        1.00      2.16 o 
  15   1   1       93.04       95.67      5.30 o 
 -15   2   1      704.10      715.64     13.43 o 
 -14   2   1        2.59        3.10      0.93 o 
 -13   2   1        1.46        1.99      0.74 o 
 -12   2   1      410.31      367.10      3.33 o 
 -11   2   1       72.34       64.67      1.82 o 
 -10   2   1      104.43       80.14      1.71 o 
  -9   2   1      137.78      137.40      2.14 o 
  -8   2   1      404.47      453.86      3.44 o 
  -7   2   1      103.74      120.03      1.41 o 
  -6   2   1       74.38       57.88      1.35 o 
  -5   2   1        4.11        6.90      0.67 o 
  -4   2   1     4878.25     5220.17     30.68 o 
  -3   2   1     2339.15     2323.14     13.98 o 
  -2   2   1     4706.13     4791.85     29.91 o 
  -1   2   1     2946.19     2891.78     38.39 o 
   0   2   1      153.53      141.28      1.40 o 
   1   2   1     1284.44     1219.40      8.69 o 
   2   2   1       47.70       70.99      1.74 o 
   3   2   1       15.63       19.22      0.77 o 
   4   2   1        1.27        1.22      0.47 o 
   5   2   1     4028.77     4248.40     21.10 o 
   6   2   1     3120.50     3490.22     19.50 o 
   7   2   1        2.11        2.98      0.70 o 
   8   2   1      339.90      335.62      2.26 o 
   9   2   1       41.14       48.45      1.02 o 
  10   2   1       55.57       49.91      1.34 o 
  11   2   1        2.13        2.74      0.69 o 
  12   2   1        6.67        4.47      0.74 o 
  13   2   1        2.26        1.64      0.62 o 
  14   2   1       28.09       26.30      2.64 o 
  15   2   1      617.94      642.65     11.33 o 
 -15   3   1        1.78        1.22      3.78 o 
 -14   3   1      188.66      170.83      2.77 o 
 -13   3   1      312.46      269.34      2.92 o 
 -12   3   1      156.03      153.87      1.91 o 
 -11   3   1       13.36       10.68      0.98 o 
 -10   3   1       31.28       34.05      1.30 o 
  -9   3   1      736.87      719.63      4.44 o 
  -8   3   1       46.71       38.77      1.13 o 
  -7   3   1        2.31       11.93      0.90 o 
  -6   3   1       69.24       98.44      1.68 o 
  -5   3   1      261.02      237.51      1.74 o 
  -4   3   1      370.96      415.48      3.66 o 
  -3   3   1      726.52      598.53      3.83 o 
  -2   3   1      127.27       92.94      1.36 o 
  -1   3   1       87.29       60.86      1.51 o 
   0   3   1     1760.14     1682.82     22.11 o 
   1   3   1      726.04      612.28      4.88 o 
   2   3   1      107.90       89.41      1.21 o 
   3   3   1      139.03      140.39      1.21 o 
   4   3   1       13.53       10.26      0.99 o 
   5   3   1       39.27       73.81      2.70 o 
   6   3   1     2325.04     2319.91     13.39 o 
   7   3   1     1026.17     1230.92      6.69 o 
   8   3   1      274.61      305.56      2.25 o 
   9   3   1       42.72       22.87      1.27 o 
  10   3   1      199.74      187.44      1.96 o 
  11   3   1        0.04        1.14      0.77 o 
  12   3   1        1.64       -0.75      0.75 o 
  13   3   1       61.47       59.71      1.79 o 
  14   3   1      123.43      113.64      6.27 o 
  15   3   1      263.74      260.61      6.17 o 
 -15   4   1      284.91      278.63      9.89 o 
 -14   4   1       66.79       55.64      3.99 o 
 -13   4   1        2.94        0.90      0.92 o 
 -12   4   1       66.48       56.91      1.48 o 
 -11   4   1       92.84       90.69      1.79 o 
 -10   4   1      141.97      137.54      2.09 o 
  -9   4   1      349.14      333.28      3.14 o 
  -8   4   1      350.19      331.27      2.96 o 
  -7   4   1      173.97      195.38      2.06 o 
  -6   4   1       37.84       70.39      1.34 o 
  -5   4   1       26.87        9.65      0.90 o 
  -4   4   1       49.56       60.96      1.45 o 
  -3   4   1     1108.97     1285.79     37.30 o 
  -2   4   1      184.40      168.59      2.45 o 
  -1   4   1      732.19      773.47      5.60 o 
   0   4   1      385.86      358.18      3.05 o 
   1   4   1       30.02       12.82      0.78 o 
   2   4   1      189.47      217.99      1.78 o 
   3   4   1        5.47       16.94      1.85 o 
   4   4   1       18.19       46.75      1.03 o 
   5   4   1       11.65       10.48      1.14 o 
   6   4   1       62.62       37.99      1.07 o 
   7   4   1      513.54      582.61      4.79 o 
   8   4   1     1353.72     1396.76      8.53 o 
   9   4   1        2.33        1.68      1.03 o 
  10   4   1       16.30        5.46      0.98 o 
  11   4   1      190.42      179.17      1.87 o 
  12   4   1       79.82       72.59      1.62 o 
  13   4   1       18.95       25.82      2.48 o 
  14   4   1      225.55      236.16      7.62 o 
  15   4   1      504.37      527.61     14.28 o 
 -14   5   1       49.84       42.89      2.79 o 
 -13   5   1        0.18        1.58      1.09 o 
 -12   5   1       86.13       72.26      1.54 o 
 -11   5   1      464.88      455.73     10.96 o 
 -10   5   1      643.04      639.01      5.64 o 
  -9   5   1      599.64      550.53      5.80 o 
  -8   5   1        0.19        1.53      0.93 o 
  -7   5   1      134.85      108.64      2.16 o 
  -6   5   1      123.41      140.31      2.01 o 
  -5   5   1      422.77      364.63      2.95 o 
  -4   5   1      175.09      141.83      1.73 o 
  -3   5   1      717.60      667.53      4.17 o 
  -2   5   1      166.60      143.58      2.47 o 
  -1   5   1       16.46       33.75      1.34 o 
   0   5   1      565.53      619.37      8.41 o 
   1   5   1      384.49      320.71      2.64 o 
   2   5   1      124.24      128.78      1.93 o 
   3   5   1       39.46       87.33      1.33 o 
   4   5   1     1247.31     1280.97      7.94 o 
   5   5   1       19.50       26.70      1.14 o 
   6   5   1      339.81      344.00      2.99 o 
   7   5   1      146.39      188.71      2.79 o 
   8   5   1      126.88      150.67      2.29 o 
   9   5   1      255.68      211.46      3.40 o 
  10   5   1       62.18       67.37      1.84 o 
  11   5   1       84.46       89.02      1.85 o 
  12   5   1       18.45       19.10      1.09 o 
  13   5   1      125.28      112.27      1.83 o 
  14   5   1        0.31       -1.21      3.16 o 
 -14   6   1       14.79       15.47      3.14 o 
 -13   6   1        0.08        0.26      0.93 o 
 -12   6   1       16.25       16.53      1.33 o 
 -11   6   1       31.71       35.86      1.44 o 
 -10   6   1       78.56       69.08      2.40 o 
  -9   6   1       80.25       91.29      1.99 o 
  -8   6   1      168.87      175.93      2.48 o 
  -7   6   1      156.27      143.95      2.51 o 
  -6   6   1      233.25      218.60      5.36 o 
  -5   6   1       73.08       96.75      1.60 o 
  -4   6   1        0.18        1.05      0.66 o 
  -3   6   1      173.07      176.79      1.81 o 
  -2   6   1      254.40      274.39      2.73 o 
  -1   6   1      778.79      642.66      4.12 o 
   0   6   1       55.62       59.92      1.34 o 
   1   6   1      915.97      826.58      7.26 o 
   2   6   1     2657.14     2852.61     18.80 o 
   3   6   1      626.04      735.95      5.48 o 
   4   6   1       77.38       94.99      1.46 o 
   5   6   1      437.39      389.19      3.39 o 
   6   6   1      352.71      322.83      3.36 o 
   7   6   1       47.46       60.86      2.01 o 
   8   6   1      294.65      298.40      3.17 o 
   9   6   1       75.26       77.19      1.98 o 
  10   6   1      259.03      217.64      2.74 o 
  11   6   1        5.94        8.14      1.21 o 
  12   6   1       75.58       77.09      1.58 o 
  13   6   1        4.68        3.93      0.89 o 
 -13   7   1      202.95      215.52      3.24 o 
 -12   7   1      154.57      169.97      2.60 o 
 -11   7   1      214.55      235.92      3.22 o 
 -10   7   1      102.19       82.56      2.01 o 
  -9   7   1        2.02        2.11      1.07 o 
  -8   7   1      499.17      482.06      4.16 o 
  -7   7   1      405.14      420.16      4.36 o 
  -6   7   1      220.43      224.53      3.09 o 
  -5   7   1       12.59       20.02      1.14 o 
  -4   7   1      211.51      236.71      2.58 o 
  -3   7   1        5.89       19.38      1.87 o 
  -2   7   1      848.16      871.32      8.56 o 
  -1   7   1      111.33      120.33      3.92 o 
   0   7   1       35.21       38.63      1.23 o 
   1   7   1      162.43      147.93      2.12 o 
   2   7   1        1.65        4.19      1.29 o 
   3   7   1      325.93      265.56      3.12 o 
   4   7   1      306.38      307.47      2.76 o 
   5   7   1       48.05       37.09      1.88 o 
   6   7   1        1.09        1.97      1.06 o 
   7   7   1      154.56      130.79      2.26 o 
   8   7   1        1.01        1.10      1.04 o 
   9   7   1      107.51      110.13      1.95 o 
  10   7   1      309.22      290.09      5.29 o 
  11   7   1       27.36       28.88      1.39 o 
  12   7   1        0.82        0.32      1.30 o 
  13   7   1        5.85        3.14      1.29 o 
 -12   8   1        0.00       -0.54      1.43 o 
 -11   8   1        1.20        0.01      1.38 o 
 -10   8   1        4.09        3.74      0.94 o 
  -9   8   1       38.38       46.60      2.56 o 
  -8   8   1      308.01      308.98      3.81 o 
  -7   8   1        0.63        1.48      0.97 o 
  -6   8   1      503.28      485.27      4.49 o 
  -5   8   1      371.15      374.82      4.56 o 
  -4   8   1      644.01      687.81      6.51 o 
  -3   8   1      193.38      197.15      3.83 o 
  -2   8   1       99.61       86.07      1.84 o 
  -1   8   1       50.80       30.76      1.13 o 
   0   8   1      259.49      249.86      2.71 o 
   1   8   1      185.57      213.80      3.11 o 
   2   8   1     1118.56     1156.57      8.37 o 
   3   8   1      452.52      400.47      4.46 o 
   4   8   1      549.43      512.19     11.88 o 
   5   8   1      146.64      125.90      1.87 o 
   6   8   1      115.29      105.90      2.41 o 
   7   8   1       62.76       57.28      1.55 o 
   8   8   1        0.03        0.90      1.00 o 
   9   8   1       43.93       49.25      1.82 o 
  10   8   1       99.56      113.29      1.91 o 
  11   8   1        2.45        3.79      1.31 o 
  12   8   1        1.80        0.82      1.19 o 
 -10   9   1      139.78      158.17      2.92 o 
  -9   9   1       15.64       15.35      2.03 o 
  -8   9   1       96.31       94.76      2.65 o 
  -7   9   1        2.93        6.03      2.40 o 
  -6   9   1       32.49       31.50      2.21 o 
  -5   9   1       18.66       15.89      2.60 o 
  -4   9   1       61.01       66.63      2.17 o 
  -3   9   1      210.27      213.40      3.28 o 
  -2   9   1      107.62      120.07      3.09 o 
  -1   9   1      285.31      262.50      6.03 o 
   0   9   1      172.03      148.62      2.61 o 
   1   9   1       16.94       25.42      1.35 o 
   2   9   1      740.87      715.31      7.99 o 
   3   9   1     2311.39     2275.48     16.27 o 
   4   9   1      528.71      517.79      7.32 o 
   5   9   1      106.33      103.01      4.11 o 
   6   9   1      212.67      233.41      2.64 o 
   7   9   1        0.72        1.56      0.96 o 
   8   9   1       29.68       33.10      2.61 o 
   9   9   1      158.68      159.88      3.79 o 
  10   9   1      162.61      162.88      3.23 o 
  -9  10   1        0.55       -0.87      1.48 o 
  -8  10   1       75.83       72.14      2.77 o 
  -7  10   1       11.34        9.94      2.01 o 
  -6  10   1       12.06       12.28      2.06 o 
  -5  10   1        1.01        1.82      1.85 o 
  -4  10   1      684.12      655.98      8.51 o 
  -3  10   1       98.99       93.10      4.56 o 
  -2  10   1      144.21      150.76      3.83 o 
  -1  10   1        9.25        7.04      1.47 o 
   0  10   1       12.34       10.62      1.39 o 
   1  10   1       29.89       20.18      1.53 o 
   2  10   1      347.57      332.70      6.40 o 
   3  10   1      214.49      187.77      3.56 o 
   4  10   1      414.58      410.00      7.31 o 
   5  10   1        4.37        3.13      1.36 o 
   6  10   1       19.36       22.56      2.37 o 
   7  10   1        0.00        0.48      2.82 o 
   8  10   1      177.59      218.02      3.81 o 
   9  10   1      246.80      277.00      7.29 o 
  -7  11   1       19.94       17.74      2.50 o 
  -6  11   1      113.39      105.22      4.23 o 
  -5  11   1       69.60       62.21      4.88 o 
  -4  11   1        6.09        4.43      1.79 o 
  -3  11   1       86.34       78.90      5.44 o 
  -2  11   1       43.66       44.34      4.31 o 
  -1  11   1        1.67        2.66      1.51 o 
   0  11   1        1.45        1.80      2.51 o 
   1  11   1      346.38      351.43      5.06 o 
   2  11   1       14.17       17.42      3.33 o 
   3  11   1       89.63       78.29      8.44 o 
   4  11   1       44.80       45.37      2.45 o 
   5  11   1       46.51       48.84      4.45 o 
   6  11   1        2.89        2.92      1.51 o 
   7  11   1       67.31       76.77      5.87 o 
  -3  12   1        0.28        0.72      2.41 o 
  -2  12   1        8.36        7.75      3.74 o 
  -1  12   1       52.46       50.95      4.99 o 
   0  12   1        3.87        4.60      3.00 o 
   1  12   1       36.33       45.10      7.73 o 
   2  12   1       27.05       37.66      4.26 o 
   3  12   1      169.43      166.56     10.61 o 
 -14   0   2       16.48       13.80      1.94 o 
 -12   0   2        2.48        4.01      1.61 o 
 -10   0   2      642.70      668.45      6.75 o 
  -8   0   2     6157.14     6264.27    262.47 o 
  -6   0   2     3061.42     3147.53     22.03 o 
  -4   0   2     4104.57     4365.02     38.89 o 
  -2   0   2      914.59      727.27      8.05 o 
   2   0   2    10416.95     9876.10    248.30 o 
   4   0   2      381.68      380.93      4.88 o 
   6   0   2      233.98      172.18      2.34 o 
   8   0   2        1.75        1.43      1.52 o 
  10   0   2      306.25      286.40      4.61 o 
  12   0   2      921.50      865.74     25.04 o 
  14   0   2        3.26        2.62      3.80 o 
 -15   1   2       88.66       93.53      4.79 o 
 -14   1   2        5.64        2.54      1.08 o 
 -13   1   2       10.17        7.05      1.49 o 
 -12   1   2      193.61      186.67      2.61 o 
 -11   1   2       52.93       49.51      1.73 o 
 -10   1   2       69.48       70.21      1.67 o 
  -9   1   2       62.94       67.77      1.18 o 
  -8   1   2     4495.15     4896.42     28.21 o 
  -7   1   2      109.11      123.08      1.35 o 
  -6   1   2      198.79      206.52      1.45 o 
  -5   1   2      370.82      341.38      2.02 o 
  -4   1   2        2.07        3.65      0.63 o 
  -3   1   2    32382.73    31664.37    286.54 o 
  -2   1   2    40892.19    39072.93    366.31 o 
  -1   1   2       37.51       33.83      0.71 o 
   0   1   2     2640.26     2633.41     25.45 o 
   1   1   2      174.07      150.41      0.95 o 
   2   1   2      851.67      772.54     14.85 o 
   3   1   2     6684.29     6592.25     35.78 o 
   4   1   2     1745.88     1655.99     14.52 o 
   5   1   2     1629.57     1658.61     11.34 o 
   6   1   2      201.69      255.05      1.49 o 
   7   1   2      349.13      339.32      2.47 o 
   8   1   2       14.24       10.79      0.66 o 
   9   1   2       42.83       57.03      1.07 o 
  10   1   2      600.35      617.24      3.35 o 
  11   1   2       18.87       22.35      1.18 o 
  12   1   2      217.08      217.07      3.67 o 
  13   1   2        0.18        0.03      0.78 o 
  14   1   2        9.51        8.93      1.85 o 
  15   1   2       73.15       77.25      3.09 o 
 -15   2   2      242.00      216.30      9.31 o 
 -14   2   2        0.01        0.19      0.73 o 
 -13   2   2       75.46       67.01      1.53 o 
 -12   2   2       61.38       61.87      1.97 o 
 -11   2   2       89.26       91.67      1.77 o 
 -10   2   2      510.14      494.29      3.95 o 
  -9   2   2       27.82       24.97      1.54 o 
  -8   2   2      714.15      722.77      4.96 o 
  -7   2   2       58.84       79.22      1.45 o 
  -6   2   2        2.19        0.31      0.77 o 
  -5   2   2        8.00       15.26      0.97 o 
  -4   2   2     4205.98     4359.24     28.53 o 
  -3   2   2      135.47      124.40      1.23 o 
  -2   2   2     7401.20     7477.99     66.86 o 
  -1   2   2     6239.32     6028.37     67.22 o 
   0   2   2      420.30      404.02      4.35 o 
   1   2   2     2064.90     2050.38     39.46 o 
   2   2   2     2812.91     2703.44     14.39 o 
   3   2   2       94.28       94.70      0.90 o 
   4   2   2       12.49       17.86      0.66 o 
   5   2   2      229.42      281.19      1.94 o 
   6   2   2       50.93       61.62      0.93 o 
   7   2   2     1063.01     1068.18      5.49 o 
   8   2   2      201.31      173.53      1.44 o 
   9   2   2      808.60      879.76      4.53 o 
  10   2   2      127.94      136.63      1.33 o 
  11   2   2       35.18       30.31      0.80 o 
  12   2   2      896.56      853.65     10.90 o 
  13   2   2     1005.93      986.37     28.69 o 
  14   2   2       12.63        9.76      2.55 o 
  15   2   2      198.76      196.20     18.61 o 
 -15   3   2        4.33        1.88      1.55 o 
 -14   3   2       56.61       61.78      1.57 o 
 -13   3   2        8.69       11.43      1.31 o 
 -12   3   2      208.10      208.07      2.20 o 
 -11   3   2      370.13      364.27      3.19 o 
 -10   3   2      106.59      113.64      2.07 o 
  -9   3   2       52.29       48.57      1.71 o 
  -8   3   2        0.72        1.21      0.99 o 
  -7   3   2      313.02      295.83      2.48 o 
  -6   3   2      884.61      877.89      5.09 o 
  -5   3   2      411.46      413.82      8.02 o 
  -4   3   2       69.46       37.29      1.12 o 
  -3   3   2     6801.91     7553.00     50.76 o 
  -2   3   2     3374.09     3583.56     30.03 o 
  -1   3   2      112.99      118.34      2.08 o 
   0   3   2     2490.68     2451.47     14.01 o 
   1   3   2      153.15      122.79      1.28 o 
   2   3   2      239.38      263.17      1.70 o 
   3   3   2     2517.67     2665.31     14.35 o 
   4   3   2      611.60      580.57      3.09 o 
   5   3   2     2146.58     2237.73     15.65 o 
   6   3   2      903.94     1109.66      6.47 o 
   7   3   2      391.09      345.49      2.18 o 
   8   3   2      887.19      820.24      4.44 o 
   9   3   2       57.77       44.60      0.99 o 
  10   3   2      424.46      401.16      3.25 o 
  11   3   2      916.81      940.67      5.30 o 
  12   3   2      917.97      909.05      6.28 o 
  13   3   2       15.06       16.53      1.27 o 
  14   3   2        4.31        4.07      3.05 o 
  15   3   2      199.08      203.50      7.99 o 
 -15   4   2      146.78      136.09      3.88 o 
 -14   4   2        1.67        0.66      0.92 o 
 -13   4   2       68.41       56.05      1.80 o 
 -12   4   2       41.74       37.38      1.41 o 
 -11   4   2        0.00        2.18      0.87 o 
 -10   4   2      131.12      139.47      1.76 o 
  -9   4   2      183.90      188.88      2.28 o 
  -8   4   2        3.85        8.61      1.15 o 
  -7   4   2      309.83      349.95      2.54 o 
  -6   4   2        0.02        6.23      1.39 o 
  -5   4   2       72.99       91.81      1.38 o 
  -4   4   2        6.42        1.27      0.59 o 
  -3   4   2     1471.84     1607.11     25.24 o 
  -2   4   2      264.98      271.93      4.03 o 
  -1   4   2      100.21       86.61      1.79 o 
   0   4   2      244.83      309.52      6.43 o 
   1   4   2       80.67       97.09      4.73 o 
   2   4   2      385.55      379.01      3.02 o 
   3   4   2      399.47      369.13      2.36 o 
   4   4   2       56.14       76.94      1.21 o 
   5   4   2       40.14       57.14      1.08 o 
   6   4   2      949.14     1093.10      6.56 o 
   7   4   2     1459.84     1521.41      8.92 o 
   8   4   2       20.02       27.54      1.06 o 
   9   4   2      243.84      203.64      1.88 o 
  10   4   2      213.14      173.22      1.79 o 
  11   4   2      200.61      145.54      1.65 o 
  12   4   2      222.85      215.49      2.17 o 
  13   4   2       95.84       86.32      2.33 o 
  14   4   2       53.61       50.85      4.10 o 
  15   4   2       34.15       33.58      5.36 o 
 -14   5   2       14.13       18.79      1.28 o 
 -13   5   2       65.28       69.03      2.36 o 
 -12   5   2        4.74        6.28      1.19 o 
 -11   5   2       53.02       45.22      1.54 o 
 -10   5   2        1.32        1.06      1.27 o 
  -9   5   2     1108.50     1175.71      7.90 o 
  -8   5   2        1.67        1.44      1.09 o 
  -7   5   2        3.74        4.92      0.99 o 
  -6   5   2      838.03      845.43      5.91 o 
  -5   5   2      882.20      933.67      6.04 o 
  -4   5   2       12.14       30.92      0.84 o 
  -3   5   2      388.07      504.95      4.84 o 
  -2   5   2        5.96       13.30      1.86 o 
  -1   5   2       88.01      105.17      1.84 o 
   0   5   2      345.94      335.37      2.47 o 
   1   5   2      169.31      144.50      1.99 o 
   2   5   2      579.23      746.76      4.80 o 
   3   5   2       92.36       80.29      1.31 o 
   4   5   2       34.18       47.46      1.45 o 
   5   5   2       19.24       16.79      1.16 o 
   6   5   2      696.92      745.26      5.18 o 
   7   5   2       15.44        7.94      1.13 o 
   8   5   2       81.28       57.02      2.04 o 
   9   5   2      108.72      100.08      1.71 o 
  10   5   2      351.03      333.47      3.34 o 
  11   5   2      238.64      205.16      2.24 o 
  12   5   2        5.30        7.61      0.95 o 
  13   5   2       29.97       24.27      1.66 o 
  14   5   2       59.16       70.13      3.36 o 
 -13   6   2       95.80      105.95      2.69 o 
 -12   6   2        5.53        3.65      1.23 o 
 -11   6   2       25.85       28.48      2.08 o 
 -10   6   2      574.80      589.26      5.14 o 
  -9   6   2       67.17       71.54      1.39 o 
  -8   6   2      100.83       95.79      1.70 o 
  -7   6   2      603.11      655.64      4.62 o 
  -6   6   2       56.19       43.25      2.18 o 
  -5   6   2        1.87        2.52      1.26 o 
  -4   6   2       41.93       34.54      0.70 o 
  -3   6   2      257.55      245.22      4.84 o 
  -2   6   2      611.34      727.38      8.72 o 
  -1   6   2       39.55       40.98      1.56 o 
   0   6   2      323.59      440.39      8.82 o 
   1   6   2      362.78      363.10      3.24 o 
   2   6   2       67.08       79.61      2.62 o 
   3   6   2      309.59      322.45      3.66 o 
   4   6   2       31.91       53.89      1.86 o 
   5   6   2       14.25       29.72      1.24 o 
   6   6   2       36.82       21.64      1.21 o 
   7   6   2      267.90      284.20      3.50 o 
   8   6   2      252.95      241.13      3.18 o 
   9   6   2        2.36        3.84      0.96 o 
  10   6   2      518.32      468.29      4.14 o 
  11   6   2        0.10        0.57      0.89 o 
  12   6   2        9.36        8.05      1.23 o 
  13   6   2        0.17       -0.73      1.01 o 
 -13   7   2        6.47        8.91      1.93 o 
 -12   7   2        9.35        9.40      1.53 o 
 -11   7   2        7.91        3.66      1.19 o 
 -10   7   2        0.40       -0.44      1.06 o 
  -9   7   2        0.13        0.86      0.77 o 
  -8   7   2      200.14      207.92      4.41 o 
  -7   7   2      180.35      180.66      2.82 o 
  -6   7   2      990.20      943.30      8.35 o 
  -5   7   2     6537.66     6996.45     60.67 o 
  -4   7   2       12.85       23.22      2.04 o 
  -3   7   2       25.64       36.11      1.71 o 
  -2   7   2      379.96      357.03      7.12 o 
  -1   7   2       36.42       23.94      1.38 o 
   0   7   2      448.92      399.03      3.75 o 
   1   7   2       53.72       56.00      1.78 o 
   2   7   2      385.44      511.41      4.36 o 
   3   7   2      523.26      549.63      4.37 o 
   4   7   2      203.50      191.46      2.96 o 
   5   7   2      197.06      186.22      2.51 o 
   6   7   2        0.09        1.15      1.01 o 
   7   7   2       18.48       16.83      1.38 o 
   8   7   2       20.04       17.09      1.44 o 
   9   7   2      150.93      153.73      2.43 o 
  10   7   2       18.54       15.25      1.57 o 
  11   7   2       29.71       40.94      2.05 o 
  12   7   2        2.82        1.88      0.97 o 
  13   7   2       12.01        9.46      1.98 o 
 -12   8   2       22.97       23.37      2.04 o 
 -11   8   2       93.05      108.18      3.40 o 
 -10   8   2      419.76      452.32      8.00 o 
  -9   8   2       17.30       23.28      1.97 o 
  -8   8   2       57.86       60.65      2.02 o 
  -7   8   2        0.24        1.14      1.54 o 
  -6   8   2      898.36      889.03      9.42 o 
  -5   8   2       11.14       16.82      1.68 o 
  -4   8   2       79.21       86.41      3.86 o 
  -3   8   2        3.75        3.72      1.75 o 
  -2   8   2       23.01       21.56      1.47 o 
  -1   8   2      579.80      575.15     23.30 o 
   0   8   2       27.30       15.22      0.94 o 
   1   8   2       18.46       15.32      1.23 o 
   2   8   2      874.30      836.65      6.73 o 
   3   8   2     1330.18     1356.92     10.03 o 
   4   8   2       27.45       37.44      1.34 o 
   5   8   2      228.67      226.07      2.51 o 
   6   8   2      388.59      351.06      3.49 o 
   7   8   2        0.01        1.03      1.07 o 
   8   8   2        0.11        0.45      0.87 o 
   9   8   2      139.86      138.47      2.16 o 
  10   8   2      209.18      226.78      2.80 o 
  11   8   2        1.32        0.14      0.94 o 
  12   8   2       42.48       46.22      1.85 o 
 -10   9   2      380.09      419.31      6.00 o 
  -9   9   2        0.06       -0.65      1.50 o 
  -8   9   2       26.99       23.65      2.21 o 
  -7   9   2      221.31      218.05      4.13 o 
  -6   9   2       30.95       30.61      2.40 o 
  -5   9   2      780.63      797.06      9.85 o 
  -4   9   2       62.88       53.08      2.13 o 
  -3   9   2      107.54      110.80      3.38 o 
  -2   9   2       11.66        9.11      1.62 o 
  -1   9   2       31.10       38.16      1.60 o 
   0   9   2      453.48      476.32      5.57 o 
   1   9   2      742.04      771.59     16.87 o 
   2   9   2       98.63       78.47      1.99 o 
   3   9   2        1.28        2.31      1.36 o 
   4   9   2      227.00      216.06      2.46 o 
   5   9   2      141.98      155.92      2.65 o 
   6   9   2        0.53        1.68      1.12 o 
   7   9   2       38.80       39.93      2.26 o 
   8   9   2        4.47        6.15      1.34 o 
   9   9   2      265.09      271.88      6.78 o 
  10   9   2        8.99        8.78      1.81 o 
  -9  10   2       19.82       27.29      2.39 o 
  -8  10   2       47.39       52.29      2.78 o 
  -7  10   2        4.20        5.06      2.57 o 
  -6  10   2       26.68       26.14      2.52 o 
  -5  10   2        1.82        2.54      1.79 o 
  -4  10   2       15.23       20.87      2.14 o 
  -3  10   2       63.50       72.09      3.40 o 
  -2  10   2       20.65       17.00      2.24 o 
  -1  10   2       76.45       70.99      3.38 o 
   0  10   2        0.00       -0.03      1.31 o 
   1  10   2        4.19        2.06      0.97 o 
   2  10   2       12.13       16.34      1.53 o 
   3  10   2       36.28       39.74      2.01 o 
   4  10   2        2.07        2.58      0.93 o 
   5  10   2        4.51        7.68      1.70 o 
   6  10   2       91.15      100.25      3.05 o 
   7  10   2        3.09        1.98      1.67 o 
   8  10   2       49.25       54.55      2.86 o 
   9  10   2      121.81      117.99      3.24 o 
  -7  11   2        0.89        2.48      1.75 o 
  -6  11   2        1.38        0.27      1.88 o 
  -5  11   2        1.41        3.66      1.65 o 
  -4  11   2        0.00       -1.88      2.10 o 
  -3  11   2        2.32        1.88      1.60 o 
  -2  11   2        3.04        1.32      1.50 o 
  -1  11   2      109.44      101.91      3.29 o 
   0  11   2      222.61      200.69      8.46 o 
   1  11   2       96.03       96.34      6.13 o 
   2  11   2      310.15      308.90      5.37 o 
   3  11   2        6.63        9.90      2.27 o 
   4  11   2      105.96      107.87      4.12 o 
   5  11   2        8.05        7.46      1.47 o 
   6  11   2      194.12      188.79      7.65 o 
   7  11   2      257.81      256.71     14.46 o 
  -3  12   2      107.38      120.96      6.98 o 
  -2  12   2        7.69        6.27      3.96 o 
  -1  12   2        3.52        3.81      2.89 o 
   0  12   2      110.79      112.95      6.00 o 
   1  12   2       71.30       71.53      4.14 o 
   2  12   2        4.85        9.90      3.73 o 
   3  12   2       30.07       25.40      6.12 o 
 -15   0   3      206.75      200.88     18.12 o 
 -13   0   3      256.03      254.11      3.60 o 
 -11   0   3        8.87        4.68      1.56 o 
  -9   0   3        3.39        2.45      1.05 o 
  -7   0   3      918.73     1018.90      8.67 o 
  -5   0   3      368.93      407.88      3.91 o 
  -3   0   3     5700.64     5742.71     59.96 o 
  -1   0   3        2.74       17.93      8.73 o 
   1   0   3      304.18      299.48      2.97 o 
   3   0   3     2652.81     2641.03     36.61 o 
   5   0   3     1738.79     1882.35     18.77 o 
   7   0   3        3.59       14.91      1.59 o 
   9   0   3      404.56      392.44      3.67 o 
  11   0   3      246.45      250.57      5.92 o 
  13   0   3      466.13      456.63      9.84 o 
  15   0   3        2.42        0.41      2.81 o 
 -15   1   3       23.37       16.62      2.20 o 
 -14   1   3      121.70      105.42      2.49 o 
 -13   1   3       52.42       50.37      2.07 o 
 -12   1   3      111.40      118.97      2.15 o 
 -11   1   3      445.78      418.49      4.31 o 
 -10   1   3      107.95       95.76      1.74 o 
  -9   1   3        8.43       13.26      1.33 o 
  -8   1   3       90.07       71.60      1.25 o 
  -7   1   3        3.69        0.84      0.71 o 
  -6   1   3     1545.53     1556.61      8.77 o 
  -5   1   3      558.10      586.57      3.58 o 
  -4   1   3     1124.00     1103.70      6.91 o 
  -3   1   3    14308.25    14591.94    112.50 o 
  -2   1   3     4516.83     4372.51     31.08 o 
  -1   1   3     4343.02     4308.92     30.03 o 
   0   1   3      387.88      345.82      2.79 o 
   1   1   3     2839.76     2801.88     21.08 o 
   2   1   3     2663.51     2505.19     15.81 o 
   3   1   3        0.40        2.95      0.46 o 
   4   1   3      330.88      262.85      1.85 o 
   5   1   3      120.68      139.11      1.34 o 
   6   1   3      569.13      567.28      2.51 o 
   7   1   3       25.51       20.38      0.46 o 
   8   1   3        2.98        2.75      0.53 o 
   9   1   3      347.82      362.27      2.48 o 
  10   1   3       15.83       16.50      1.04 o 
  11   1   3       96.83      103.81      3.26 o 
  12   1   3      326.29      323.17      7.80 o 
  13   1   3     1698.06     1682.60     18.38 o 
  14   1   3      127.84      125.05      6.84 o 
  15   1   3       11.59       12.63      2.85 o 
 -15   2   3      287.02      243.55      6.12 o 
 -14   2   3      238.17      227.54      2.78 o 
 -13   2   3      212.76      213.86      3.12 o 
 -12   2   3        4.75        5.50      1.36 o 
 -11   2   3       74.56       81.78      2.29 o 
 -10   2   3       48.40       47.47      2.12 o 
  -9   2   3        2.63        4.03      1.25 o 
  -8   2   3        7.74       10.72      1.51 o 
  -7   2   3       27.15       38.45      1.44 o 
  -6   2   3       80.82       82.19      1.63 o 
  -5   2   3      387.35      398.28      3.73 o 
  -4   2   3      372.95      388.65      3.38 o 
  -3   2   3     6266.80     6670.16     49.92 o 
  -2   2   3    39431.75    39394.16    484.11 o 
  -1   2   3     1367.80     1516.82     17.03 o 
   0   2   3      823.71      804.07      6.73 o 
   1   2   3    13654.45    13010.92    108.40 o 
   2   2   3      372.32      318.74      2.29 o 
   3   2   3      535.82      536.30      3.24 o 
   4   2   3     1545.13     1539.34     12.61 o 
   5   2   3       43.63       29.64      0.96 o 
   6   2   3       57.90       88.32      1.14 o 
   7   2   3      981.17     1023.77      5.15 o 
   8   2   3       30.13       21.95      0.76 o 
   9   2   3      538.16      563.86      3.16 o 
  10   2   3      185.97      208.27      2.80 o 
  11   2   3       58.22       55.72      1.32 o 
  12   2   3     1533.70     1513.83     15.76 o 
  13   2   3      338.13      324.26      5.65 o 
  14   2   3       69.26       71.09      3.56 o 
  15   2   3      449.82      454.99      7.26 o 
 -15   3   3       11.76        9.83      1.27 o 
 -14   3   3        0.53        3.04      1.06 o 
 -13   3   3      178.76      178.85      3.86 o 
 -12   3   3       28.98       22.45      1.51 o 
 -11   3   3        7.96       13.10      1.33 o 
 -10   3   3       22.88       21.77      1.79 o 
  -9   3   3       40.00       51.63      2.23 o 
  -8   3   3        6.50        2.39      0.82 o 
  -7   3   3       82.43       90.13      2.12 o 
  -6   3   3      154.71      146.13      2.15 o 
  -5   3   3      923.71      835.73      5.41 o 
  -4   3   3        2.35        6.78      0.83 o 
  -3   3   3      875.77      990.11     12.23 o 
  -2   3   3       44.54       37.11      2.81 o 
  -1   3   3      492.47      498.15      8.06 o 
   0   3   3     1738.75     1858.45     17.28 o 
   1   3   3       70.28       67.07      1.03 o 
   2   3   3     2143.81     2195.08     11.70 o 
   3   3   3     2795.30     3116.85     17.25 o 
   4   3   3        0.00       10.06      1.49 o 
   5   3   3      604.75      637.66      9.33 o 
   6   3   3      471.67      512.61      3.33 o 
   7   3   3     1752.61     1678.40      9.47 o 
   8   3   3      616.68      668.15      3.77 o 
   9   3   3       17.81       12.87      0.83 o 
  10   3   3      367.81      365.68      2.46 o 
  11   3   3      479.64      487.27      4.49 o 
  12   3   3       10.89        9.15      0.84 o 
  13   3   3        0.08        0.60      2.39 o 
  14   3   3       33.82       26.31      3.46 o 
  15   3   3        9.40        6.35      3.68 o 
 -15   4   3       16.00        9.09      1.34 o 
 -14   4   3       22.49       24.71      1.49 o 
 -13   4   3       25.88       23.84      1.33 o 
 -12   4   3        7.75        9.67      1.24 o 
 -11   4   3      202.21      203.86      2.72 o 
 -10   4   3       25.72       23.13      1.24 o 
  -9   4   3       30.90       29.47      1.54 o 
  -8   4   3      196.65      229.07      2.54 o 
  -7   4   3      750.94      720.45      4.96 o 
  -6   4   3       31.83       51.84      3.01 o 
  -5   4   3      154.51      172.87      2.27 o 
  -4   4   3       23.99       28.24      1.74 o 
  -3   4   3      171.65      169.57      5.11 o 
  -2   4   3        0.60        4.33      1.90 o 
  -1   4   3     1285.75     1369.07     11.28 o 
   0   4   3      287.73      344.25      3.59 o 
   1   4   3      369.39      368.14      3.32 o 
   2   4   3       68.66      101.44      1.40 o 
   3   4   3     1260.67     1209.78     11.10 o 
   4   4   3      310.36      397.53      2.71 o 
   5   4   3       26.41       16.76      0.78 o 
   6   4   3      459.50      471.33      3.33 o 
   7   4   3        0.64        0.44      1.15 o 
   8   4   3       44.70       20.09      1.69 o 
   9   4   3        0.22        0.27      0.76 o 
  10   4   3      120.05       92.89      1.45 o 
  11   4   3      111.93      106.15      1.54 o 
  12   4   3       16.88       22.08      0.77 o 
  13   4   3       32.92       25.14      1.43 o 
  14   4   3        1.60        0.95      2.34 o 
 -14   5   3       61.09       68.93      1.96 o 
 -13   5   3       66.60       70.59      1.91 o 
 -12   5   3        0.90        1.02      1.12 o 
 -11   5   3      292.10      305.10      3.35 o 
 -10   5   3       21.52       26.84      1.46 o 
  -9   5   3        4.45        6.29      1.30 o 
  -8   5   3       15.62       22.16      1.63 o 
  -7   5   3       28.36       25.37      1.51 o 
  -6   5   3     1121.21     1137.76      7.98 o 
  -5   5   3        0.94        1.54      1.73 o 
  -4   5   3     3561.77     3363.25     29.94 o 
  -3   5   3      818.90      937.15      8.20 o 
  -2   5   3      691.84      603.33      5.90 o 
  -1   5   3     1281.79     1452.32     12.62 o 
   0   5   3     1335.82     1587.04     12.63 o 
   1   5   3     2637.23     2640.09     16.37 o 
   2   5   3      142.96      137.73      1.52 o 
   3   5   3       74.72      130.77      1.78 o 
   4   5   3       12.70       22.13      0.89 o 
   5   5   3      481.52      546.94      3.45 o 
   6   5   3      137.23      154.32      1.74 o 
   7   5   3       43.01       29.07      1.45 o 
   8   5   3      108.04       98.13      1.96 o 
   9   5   3       48.34       47.50      1.31 o 
  10   5   3      433.80      364.57      2.97 o 
  11   5   3      156.15      135.32      1.70 o 
  12   5   3      253.21      236.52      3.66 o 
  13   5   3       60.83       62.35      2.00 o 
  14   5   3      226.28      238.63      5.81 o 
 -13   6   3      267.74      265.05      3.17 o 
 -12   6   3      304.57      310.11      6.20 o 
 -11   6   3      106.09      100.83      3.16 o 
 -10   6   3       50.57       53.57      1.98 o 
  -9   6   3        1.30        0.72      1.33 o 
  -8   6   3      231.94      249.06      3.03 o 
  -7   6   3       30.00       31.47      1.97 o 
  -6   6   3     2652.86     2729.57     22.44 o 
  -5   6   3     1582.28     1474.03     12.60 o 
  -4   6   3     1604.60     1542.48     14.50 o 
  -3   6   3       96.10      104.97      4.17 o 
  -2   6   3      211.79      206.24      5.66 o 
  -1   6   3      691.30      850.95      8.78 o 
   0   6   3       21.69       15.62      1.50 o 
   1   6   3      127.13      140.41      1.69 o 
   2   6   3      234.98      227.03      2.48 o 
   3   6   3       17.71       16.58      1.36 o 
   4   6   3      182.71      193.30      2.27 o 
   5   6   3        7.78        3.90      0.91 o 
   6   6   3        4.86        8.83      1.02 o 
   7   6   3      250.86      250.00      3.28 o 
   8   6   3       60.38       66.10      1.93 o 
   9   6   3       18.28       13.93      1.46 o 
  10   6   3      148.96      150.29      2.55 o 
  11   6   3      173.23      152.26      2.25 o 
  12   6   3       74.62       73.12      1.84 o 
  13   6   3      525.28      515.05      9.16 o 
 -13   7   3        1.77        0.71      1.20 o 
 -12   7   3       52.25       42.78      3.28 o 
 -11   7   3      338.08      344.29      4.54 o 
 -10   7   3      178.78      183.28      3.47 o 
  -9   7   3       71.12       86.34      2.63 o 
  -8   7   3        1.01        0.82      1.24 o 
  -7   7   3      385.67      391.90      4.63 o 
  -6   7   3      932.60      967.47     10.08 o 
  -5   7   3     1601.41     1539.86     19.66 o 
  -4   7   3        1.13        0.00      1.15 o 
  -3   7   3      111.51      123.81      4.86 o 
  -2   7   3      105.92      113.36      3.66 o 
  -1   7   3       60.17       74.03      2.95 o 
   0   7   3       50.29       65.86      3.29 o 
   1   7   3       29.70       19.52      1.17 o 
   2   7   3       12.57       11.16      1.40 o 
   3   7   3       84.66      115.62      1.73 o 
   4   7   3        9.88       13.97      1.14 o 
   5   7   3        8.62        7.15      1.02 o 
   6   7   3      426.41      434.21      4.10 o 
   7   7   3        8.97        5.10      1.33 o 
   8   7   3        0.85        0.26      1.28 o 
   9   7   3      186.06      185.04      2.67 o 
  10   7   3      273.21      252.40      2.77 o 
  11   7   3       11.80        9.76      1.25 o 
  12   7   3        4.41        6.56      1.02 o 
 -12   8   3       42.93       45.09      2.80 o 
 -11   8   3      234.09      240.20      3.88 o 
 -10   8   3        2.48        1.27      1.84 o 
  -9   8   3       20.80       21.78      1.86 o 
  -8   8   3       63.16       72.46      2.55 o 
  -7   8   3       16.20       18.72      2.22 o 
  -6   8   3      572.15      573.25      6.80 o 
  -5   8   3       34.94       27.73      2.84 o 
  -4   8   3      182.30      194.01      3.27 o 
  -3   8   3      713.47      654.97      6.21 o 
  -2   8   3        9.87       12.81      3.52 o 
  -1   8   3      191.34      168.81      3.62 o 
   0   8   3        7.84        7.44      1.53 o 
   1   8   3       55.75       52.80      1.33 o 
   2   8   3      243.47      210.79      2.61 o 
   3   8   3       25.05       40.02      1.91 o 
   4   8   3        1.15        1.79      1.21 o 
   5   8   3       29.63       25.81      1.57 o 
   6   8   3      304.51      295.20      3.55 o 
   7   8   3      108.80      114.17      2.55 o 
   8   8   3       48.18       43.61      1.54 o 
   9   8   3        8.80        9.13      1.24 o 
  10   8   3        0.50        1.28      0.91 o 
  11   8   3        4.29        3.49      1.03 o 
 -10   9   3       63.45       62.89      2.58 o 
  -9   9   3        1.36        1.75      1.46 o 
  -8   9   3       19.19       26.14      3.21 o 
  -7   9   3        1.58        1.55      1.23 o 
  -6   9   3      122.10      110.23      4.59 o 
  -5   9   3      135.86      139.50      5.20 o 
  -4   9   3      121.33      120.21      3.19 o 
  -3   9   3      156.85      152.79      3.18 o 
  -2   9   3      294.46      299.91      4.21 o 
  -1   9   3      139.37      160.50      4.43 o 
   0   9   3      305.50      342.95      6.18 o 
   1   9   3     1456.29     1515.60     15.10 o 
   2   9   3       68.91       64.96      1.81 o 
   3   9   3        0.37       -0.43      0.73 o 
   4   9   3        2.07        2.80      1.38 o 
   5   9   3        3.22        5.01      1.16 o 
   6   9   3      266.88      270.42      3.51 o 
   7   9   3        6.42        6.58      1.20 o 
   8   9   3        0.81        0.99      1.09 o 
   9   9   3      564.78      594.09      6.34 o 
  10   9   3      883.50      882.85     10.14 o 
  -9  10   3        7.21        8.26      1.86 o 
  -8  10   3       19.28       29.41      3.06 o 
  -7  10   3        6.61        6.56      2.00 o 
  -6  10   3       82.25       92.75      2.62 o 
  -5  10   3       29.94       32.05      2.67 o 
  -4  10   3       10.47        5.46      1.59 o 
  -3  10   3       14.17       19.28      2.27 o 
  -2  10   3        3.19        2.50      1.58 o 
  -1  10   3        9.96       10.98      1.48 o 
   0  10   3     1719.50     1766.78     17.71 o 
   1  10   3     1255.24     1273.83     16.47 o 
   2  10   3      543.55      507.02      8.57 o 
   3  10   3       10.70        9.00      1.40 o 
   4  10   3       18.81       14.21      1.18 o 
   5  10   3        3.37        2.63      1.00 o 
   6  10   3        4.77        4.74      2.10 o 
   7  10   3       15.18       22.15      5.16 o 
   8  10   3      150.15      158.40      3.94 o 
   9  10   3      243.30      219.96      5.62 o 
  -7  11   3      179.04      185.35      4.56 o 
  -6  11   3       18.86       15.27      2.42 o 
  -5  11   3        1.21        1.72      1.91 o 
  -4  11   3        9.89        9.40      2.20 o 
  -3  11   3       36.91       37.28      3.63 o 
  -2  11   3       39.93       36.76      2.41 o 
  -1  11   3      134.42      129.60      6.75 o 
   0  11   3       18.39       15.64      2.16 o 
   1  11   3        9.22       10.20      2.34 o 
   2  11   3      229.44      221.69      7.92 o 
   3  11   3        0.18        0.67      1.83 o 
   4  11   3       26.11       21.18      2.48 o 
   5  11   3      153.12      160.28      7.12 o 
   6  11   3        0.01        0.21      1.17 o 
  -3  12   3        2.01        2.10      2.70 o 
  -2  12   3       71.00       73.41      6.53 o 
  -1  12   3        3.92        1.27      2.81 o 
   0  12   3       63.88       59.61      4.22 o 
   1  12   3      232.74      250.75     16.04 o 
   2  12   3       12.01       10.88      2.99 o 
   3  12   3       32.40       28.73      3.70 o 
 -14   0   4      492.11      456.23     13.06 o 
 -12   0   4        5.64        1.61      1.57 o 
 -10   0   4      493.27      602.82      6.80 o 
  -8   0   4        0.68       -0.03      1.16 o 
  -6   0   4      299.49      251.78      3.22 o 
  -4   0   4      310.24      284.36      3.83 o 
  -2   0   4     7651.68     8028.40     87.64 o 
   0   0   4     5887.83     5569.69     57.98 o 
   2   0   4     1713.85     1472.05     12.80 o 
   4   0   4      386.89      384.56      5.74 o 
   6   0   4      921.35     1091.91     11.33 o 
   8   0   4      252.81      256.61      4.10 o 
  10   0   4      262.47      263.30      5.76 o 
  12   0   4     1150.04     1176.55     21.11 o 
  14   0   4      496.30      517.47     15.62 o 
 -15   1   4      127.01      125.88      4.69 o 
 -14   1   4       19.84       21.95      2.29 o 
 -13   1   4       66.14       67.19      2.50 o 
 -12   1   4       84.57       82.78      2.59 o 
 -11   1   4      205.88      208.08      2.22 o 
 -10   1   4      568.88      632.94      5.43 o 
  -9   1   4      476.78      503.56      3.95 o 
  -8   1   4      179.06      219.00      2.31 o 
  -7   1   4      160.66      191.05      1.95 o 
  -6   1   4      720.69      671.25      4.41 o 
  -5   1   4        3.63        0.20      1.06 o 
  -4   1   4      750.47      780.26      4.95 o 
  -3   1   4       43.17       59.85      1.55 o 
  -2   1   4     6474.59     6703.72     51.33 o 
  -1   1   4     2314.90     2152.56     15.20 o 
   0   1   4      548.12      520.32      4.12 o 
   1   1   4     1784.52     1863.70     11.99 o 
   2   1   4    13378.21    13131.63    108.96 o 
   3   1   4       73.46       78.77      0.80 o 
   4   1   4      416.61      452.35      2.89 o 
   5   1   4     4734.89     5186.93     37.80 o 
   6   1   4      187.62      198.80      1.43 o 
   7   1   4      611.04      544.97      3.31 o 
   8   1   4       54.44       48.46      2.19 o 
   9   1   4       38.07       37.76      2.28 o 
  10   1   4     1900.61     1963.92     17.66 o 
  11   1   4       36.26       28.12      3.80 o 
  12   1   4     2149.74     2144.52     20.93 o 
  13   1   4      710.60      682.10      9.39 o 
  14   1   4       89.58       92.70      3.90 o 
  15   1   4        7.67        8.93      3.27 o 
 -15   2   4       41.96       45.42      1.86 o 
 -14   2   4       79.82       70.30      2.34 o 
 -13   2   4        2.85        2.42      1.25 o 
 -12   2   4       25.20       30.08      3.66 o 
 -11   2   4      369.27      349.12      3.99 o 
 -10   2   4       25.60       38.58      2.15 o 
  -9   2   4      120.11      136.77      2.34 o 
  -8   2   4      505.67      498.94      4.48 o 
  -7   2   4      118.00      123.86      2.03 o 
  -6   2   4        2.04        6.93      0.77 o 
  -5   2   4     2255.14     2447.88     15.50 o 
  -4   2   4       14.43       28.01      2.07 o 
  -3   2   4    13477.60    14156.78    142.59 o 
  -2   2   4    11548.69    12137.93    117.55 o 
  -1   2   4       76.15       36.12      1.44 o 
   0   2   4     1201.97     1096.78      8.53 o 
   1   2   4        2.29        4.60      0.80 o 
   2   2   4      211.22      226.75      2.27 o 
   3   2   4     1573.05     1621.26      9.20 o 
   4   2   4     1673.82     1818.89     10.24 o 
   5   2   4     1727.80     1785.58      9.81 o 
   6   2   4       20.91       26.38      1.12 o 
   7   2   4      620.47      647.68      3.72 o 
   8   2   4        0.45        4.03      0.69 o 
   9   2   4      383.89      342.43      3.30 o 
  10   2   4       76.69       69.92      1.83 o 
  11   2   4      567.40      559.12      9.09 o 
  12   2   4        4.70        4.75      2.59 o 
  13   2   4      377.49      387.78      6.77 o 
  14   2   4        1.96        0.53      2.26 o 
  15   2   4       13.11       11.64      2.99 o 
 -15   3   4      504.28      498.36      9.14 o 
 -14   3   4       73.44       73.34      2.51 o 
 -13   3   4       94.07       85.27      2.40 o 
 -12   3   4       39.26       39.96      1.93 o 
 -11   3   4       29.19       33.60      1.63 o 
 -10   3   4       14.86       16.19      1.52 o 
  -9   3   4      486.78      504.24      4.33 o 
  -8   3   4      214.66      220.64      2.56 o 
  -7   3   4      741.31      720.21      5.57 o 
  -6   3   4      185.87      176.26      2.34 o 
  -5   3   4        1.17        0.26      0.92 o 
  -4   3   4        5.83        4.22      0.83 o 
  -3   3   4      130.86      179.54      7.37 o 
  -2   3   4     7894.83     8090.52    167.82 o 
  -1   3   4     2746.24     2974.11     30.65 o 
   0   3   4      102.50       98.31      1.89 o 
   1   3   4      255.43      232.21      4.37 o 
   2   3   4      160.41      167.42      1.51 o 
   3   3   4      595.73      611.12      4.05 o 
   4   3   4     1304.77     1394.78      7.53 o 
   5   3   4     4159.25     4663.33     25.39 o 
   6   3   4      148.79      180.41      1.66 o 
   7   3   4       33.21       17.73      0.89 o 
   8   3   4      380.17      363.08      2.43 o 
   9   3   4        4.71        2.80      0.63 o 
  10   3   4      330.40      321.88      2.97 o 
  11   3   4       27.39       29.83      1.42 o 
  12   3   4       96.90       85.18      3.87 o 
  13   3   4        3.81        3.59      2.03 o 
  14   3   4        0.11       -1.64      2.63 o 
  15   3   4      130.86      146.37      5.28 o 
 -14   4   4        5.31        3.34      1.44 o 
 -13   4   4       10.17        8.33      1.43 o 
 -12   4   4      266.56      278.70      3.17 o 
 -11   4   4       10.06        9.63      1.25 o 
 -10   4   4       23.81       23.26      1.81 o 
  -9   4   4       47.50       49.35      1.74 o 
  -8   4   4      419.63      451.90      4.56 o 
  -7   4   4        3.41       45.57     10.54 o 
  -6   4   4       37.57       45.43      1.46 o 
  -5   4   4      354.18      412.23      5.72 o 
  -4   4   4      106.48       94.26      2.37 o 
  -3   4   4     4208.70     4219.02     36.93 o 
  -2   4   4       21.95       24.17      2.58 o 
  -1   4   4     4317.33     4926.59     50.45 o 
   0   4   4     5921.71     6523.42     48.69 o 
   1   4   4     1521.80     1610.57     10.57 o 
   2   4   4      346.28      378.67      3.01 o 
   3   4   4     5166.49     5870.25     35.77 o 
   4   4   4     1255.42     1348.66     12.98 o 
   5   4   4      114.54      117.05      1.34 o 
   6   4   4        3.76        3.23      0.75 o 
   7   4   4     1591.80     1605.95     11.26 o 
   8   4   4        0.45        1.50      0.89 o 
   9   4   4        9.94        4.03      0.64 o 
  10   4   4       22.61       31.68      1.05 o 
  11   4   4        1.57        3.58      0.65 o 
  12   4   4       50.64       50.41      2.52 o 
  13   4   4      201.62      205.67      4.00 o 
  14   4   4       23.47       31.05      4.70 o 
 -14   5   4       21.16       17.02      1.77 o 
 -13   5   4        2.13        0.93      1.23 o 
 -12   5   4       65.12       77.98      2.34 o 
 -11   5   4       21.64       16.35      1.38 o 
 -10   5   4       24.47       29.32      1.85 o 
  -9   5   4       20.55       23.51      1.26 o 
  -8   5   4      205.45      195.78      2.25 o 
  -7   5   4      138.28      104.87      2.80 o 
  -6   5   4      175.74      167.05      3.03 o 
  -5   5   4      145.20       94.89      3.21 o 
  -4   5   4      397.62      425.49      8.88 o 
  -3   5   4       16.37       16.10      2.36 o 
  -2   5   4      400.62      404.21      4.31 o 
  -1   5   4      191.58      239.57      3.91 o 
   0   5   4      350.43      338.30      4.28 o 
   1   5   4       79.57       61.07      1.31 o 
   2   5   4       43.69       35.26      1.09 o 
   3   5   4       60.07       57.81      1.30 o 
   4   5   4      366.52      398.87      6.48 o 
   5   5   4       63.53       61.65      1.74 o 
   6   5   4       30.60       18.57      0.98 o 
   7   5   4      185.17      174.90      2.29 o 
   8   5   4      188.68      136.94      2.06 o 
   9   5   4       72.63       71.40      1.55 o 
  10   5   4       10.17       13.83      1.03 o 
  11   5   4      262.17      265.56      4.98 o 
  12   5   4        5.08        4.38      1.34 o 
  13   5   4       36.40       39.77      3.31 o 
  14   5   4        4.85        3.69      3.02 o 
 -13   6   4        1.97        0.58      1.69 o 
 -12   6   4       24.43       29.24      1.86 o 
 -11   6   4      151.99      166.20      2.99 o 
 -10   6   4       33.47       39.96      2.61 o 
  -9   6   4        1.70        5.41      1.53 o 
  -8   6   4     1445.10     1475.76     11.59 o 
  -7   6   4      949.85      901.59      8.63 o 
  -6   6   4      689.45      687.48      6.53 o 
  -5   6   4      422.22      431.11      3.97 o 
  -4   6   4       20.24       12.95      2.12 o 
  -3   6   4      158.00      122.49      4.53 o 
  -2   6   4        5.15        3.02      1.80 o 
  -1   6   4       17.17       12.16      2.00 o 
   0   6   4     1142.85     1170.62     11.30 o 
   1   6   4      110.31       99.38      1.61 o 
   2   6   4      270.90      274.11      2.49 o 
   3   6   4      848.07      908.06      6.30 o 
   4   6   4       12.15        5.47      1.11 o 
   5   6   4        0.46        1.17      0.83 o 
   6   6   4        0.90        0.39      0.73 o 
   7   6   4      660.80      645.55      5.03 o 
   8   6   4      463.11      420.84      3.93 o 
   9   6   4       28.42       39.54      1.44 o 
  10   6   4      184.09      166.38      2.28 o 
  11   6   4        1.11        0.38      0.92 o 
  12   6   4        0.62        2.05      1.18 o 
  13   6   4       17.54       24.06      4.82 o 
 -12   7   4      600.95      629.93      6.11 o 
 -11   7   4       35.18       48.53      2.01 o 
 -10   7   4       27.74       33.37      2.24 o 
  -9   7   4       34.13       32.85      2.17 o 
  -8   7   4        4.89        7.52      2.02 o 
  -7   7   4        7.18        3.35      1.64 o 
  -6   7   4        6.94        5.49      1.36 o 
  -5   7   4      536.97      507.13      5.43 o 
  -4   7   4      122.81      113.84      5.16 o 
  -3   7   4      179.22      186.23      4.29 o 
  -2   7   4       70.46       50.05      2.70 o 
  -1   7   4        8.17       11.34      3.30 o 
   0   7   4      182.85      203.05      4.00 o 
   1   7   4      368.75      336.45      3.33 o 
   2   7   4      141.78      116.80      2.88 o 
   3   7   4       29.01       27.88      1.65 o 
   4   7   4      258.48      243.73      3.93 o 
   5   7   4      196.57      200.70      5.24 o 
   6   7   4      184.61      197.72      2.41 o 
   7   7   4     1492.30     1477.07     10.60 o 
   8   7   4        2.39        9.18      1.49 o 
   9   7   4       42.87       41.72      2.87 o 
  10   7   4       39.99       41.60      1.27 o 
  11   7   4        3.87        3.73      0.98 o 
  12   7   4      109.59      101.94      2.94 o 
 -11   8   4       34.18       29.17      2.12 o 
 -10   8   4       87.74       82.99      2.83 o 
  -9   8   4       10.33       12.16      2.06 o 
  -8   8   4        1.14        2.22      1.76 o 
  -7   8   4      484.30      458.08      5.09 o 
  -6   8   4      484.10      497.61      4.86 o 
  -5   8   4      256.81      231.32      4.62 o 
  -4   8   4       53.41       51.86      2.48 o 
  -3   8   4        6.24        6.07      2.86 o 
  -2   8   4      100.08      110.85      3.14 o 
  -1   8   4       24.15       25.77      3.85 o 
   0   8   4      177.97      160.70      5.04 o 
   1   8   4       79.51       70.37      4.41 o 
   2   8   4       53.32       45.03      1.92 o 
   3   8   4      278.47      276.94      2.67 o 
   4   8   4      136.75      153.02      2.30 o 
   5   8   4       35.40       29.59      1.23 o 
   6   8   4        3.00        3.02      1.09 o 
   7   8   4      242.25      242.31      2.84 o 
   8   8   4      564.40      536.37      4.73 o 
   9   8   4       68.35       78.84      2.06 o 
  10   8   4       56.31       53.07      2.89 o 
  11   8   4       18.60       19.73      1.79 o 
 -10   9   4      124.81      122.64      3.41 o 
  -9   9   4        1.07        0.54      1.93 o 
  -8   9   4        1.10        0.48      1.41 o 
  -7   9   4       42.29       47.55      3.05 o 
  -6   9   4       56.46       55.78      2.40 o 
  -5   9   4       77.93       77.66      2.35 o 
  -4   9   4      136.60      136.54      6.09 o 
  -3   9   4        1.42        2.74      1.53 o 
  -2   9   4        8.28        8.67      2.82 o 
  -1   9   4      154.63      149.58      4.13 o 
   0   9   4      196.22      190.82      4.91 o 
   1   9   4      438.71      411.37      6.32 o 
   2   9   4      293.70      282.73      6.21 o 
   3   9   4        0.02        0.66      1.09 o 
   4   9   4       14.17       20.12      1.99 o 
   5   9   4       90.28       82.35      1.60 o 
   6   9   4       97.48      101.70      1.88 o 
   7   9   4      331.98      316.55      4.22 o 
   8   9   4      291.49      325.09      3.57 o 
   9   9   4      226.36      240.15      3.11 o 
  10   9   4      117.29      130.33      2.80 o 
  -9  10   4       26.00       20.57      2.52 o 
  -8  10   4      175.88      179.62      4.97 o 
  -7  10   4       58.61       62.23      2.71 o 
  -6  10   4       15.69       12.04      2.96 o 
  -5  10   4        0.00        0.02      1.72 o 
  -4  10   4        7.14        7.66      1.58 o 
  -3  10   4       18.43       22.05      2.41 o 
  -2  10   4       17.84       20.22      1.87 o 
  -1  10   4       16.65       18.46      2.61 o 
   0  10   4      735.70      723.05     11.77 o 
   1  10   4      403.43      421.37      6.34 o 
   2  10   4      573.91      558.57      8.68 o 
   3  10   4       10.28        9.20      1.39 o 
   4  10   4      338.83      328.30     13.79 o 
   5  10   4       54.54       52.21      2.21 o 
   6  10   4       17.62       13.33      1.43 o 
   7  10   4      248.45      244.57      5.11 o 
   8  10   4       78.21       77.42      2.96 o 
  -6  11   4      109.68      109.68      3.43 o 
  -5  11   4       14.55       10.37      3.77 o 
  -4  11   4       52.54       50.91      2.54 o 
  -3  11   4       84.40       92.51      4.42 o 
  -2  11   4      105.56      108.38      5.12 o 
  -1  11   4       15.57       19.73      2.55 o 
   0  11   4      123.25      141.10      4.30 o 
   1  11   4     1319.66     1259.82     16.89 o 
   2  11   4      177.29      157.97      5.46 o 
   3  11   4      374.42      386.34     20.30 o 
   4  11   4      140.36      157.98      7.64 o 
   5  11   4        3.35        2.21      2.40 o 
   6  11   4       69.82       62.77      5.77 o 
  -2  12   4       38.96       33.68      3.58 o 
  -1  12   4        7.19        8.08      3.77 o 
   0  12   4      135.47      147.88      6.73 o 
   1  12   4      227.80      219.03      7.66 o 
   2  12   4        1.01        0.27      3.69 o 
 -15   0   5      452.44      462.09     39.24 o 
 -13   0   5        7.00        4.62      1.33 o 
 -11   0   5      229.74      254.63      3.81 o 
  -9   0   5      132.06      140.46      5.12 o 
  -7   0   5      334.09      363.61      4.43 o 
  -5   0   5      256.31      375.08      5.23 o 
  -3   0   5     4578.60     4688.31     49.49 o 
  -1   0   5    15701.31    15223.24    187.67 o 
   1   0   5      734.68      658.59      6.50 o 
   3   0   5     3658.76     3603.95     36.98 o 
   5   0   5     3161.47     3629.22     53.58 o 
   7   0   5      222.04      232.49      7.44 o 
   9   0   5       75.32       77.62      4.39 o 
  11   0   5     3758.23     3847.92     66.88 o 
  13   0   5       66.29       70.54      7.93 o 
  15   0   5      107.21      122.90     10.62 o 
 -15   1   5       28.66       30.89      1.78 o 
 -14   1   5       37.61       35.84      2.41 o 
 -13   1   5        5.59        3.63      1.61 o 
 -12   1   5       15.17       16.25      1.27 o 
 -11   1   5      564.56      593.39      4.84 o 
 -10   1   5      594.03      609.05      4.82 o 
  -9   1   5      211.19      199.86      2.87 o 
  -8   1   5        1.29        3.14      0.93 o 
  -7   1   5      336.06      395.90      3.20 o 
  -6   1   5      119.34      140.17      1.79 o 
  -5   1   5      132.19      130.75      2.79 o 
  -4   1   5        0.03        2.43      1.59 o 
  -3   1   5     1906.18     1987.30     13.90 o 
  -2   1   5      760.22      866.18      5.97 o 
  -1   1   5       67.89       64.04      1.57 o 
   0   1   5      399.18      337.28      3.26 o 
   1   1   5     2008.87     1980.47     13.23 o 
   2   1   5       27.88       28.32      1.27 o 
   3   1   5      308.53      303.10      2.22 o 
   4   1   5      251.67      273.11      3.31 o 
   5   1   5      128.45      136.93      1.59 o 
   6   1   5      453.16      464.66     14.35 o 
   7   1   5      220.30      221.13      3.63 o 
   8   1   5      369.09      397.37      4.89 o 
   9   1   5     1396.38     1385.35     13.78 o 
  10   1   5        3.09        5.28      2.12 o 
  11   1   5     1274.16     1320.79     12.73 o 
  12   1   5      114.52      117.21      4.34 o 
  13   1   5      384.19      390.27      6.90 o 
  14   1   5        5.41        4.12      4.22 o 
  15   1   5      165.05      188.54      6.57 o 
 -15   2   5       43.94       40.27      3.22 o 
 -14   2   5        0.20        1.69      1.32 o 
 -13   2   5      172.97      165.07      2.81 o 
 -12   2   5        0.00       -0.18      1.31 o 
 -11   2   5        5.40        6.96      1.71 o 
 -10   2   5      188.93      188.01      2.96 o 
  -9   2   5      185.34      194.34      2.92 o 
  -8   2   5      932.23      932.71      7.21 o 
  -7   2   5      640.95      656.72      4.76 o 
  -6   2   5     1749.11     1895.43     11.43 o 
  -5   2   5     1938.94     1988.39     13.14 o 
  -4   2   5     2536.96     2682.37     19.17 o 
  -3   2   5     1317.92     1252.37      8.62 o 
  -2   2   5      146.90      122.67      1.64 o 
  -1   2   5     1055.56     1027.71      8.61 o 
   0   2   5      762.25      864.57      6.93 o 
   1   2   5        5.23       10.31      2.00 o 
   2   2   5      138.77       97.16      1.41 o 
   3   2   5      339.87      363.13      2.86 o 
   4   2   5     5593.42     5976.64     51.08 o 
   5   2   5     3136.28     3688.68     20.89 o 
   6   2   5       69.78       80.04      1.44 o 
   7   2   5      710.21      793.45      5.23 o 
   8   2   5      203.81      187.58      1.73 o 
   9   2   5      103.39       87.19      2.30 o 
  10   2   5       78.20       68.46      2.81 o 
  11   2   5      509.99      505.21      9.84 o 
  12   2   5        0.05        1.19      1.88 o 
  13   2   5        8.11        8.55      2.36 o 
  14   2   5       24.70       22.43      2.91 o 
  15   2   5      107.80      117.56      5.52 o 
 -15   3   5       38.93       30.87      2.30 o 
 -14   3   5        1.33        0.84      1.40 o 
 -13   3   5       14.56       14.27      1.94 o 
 -12   3   5       21.23       24.26      1.91 o 
 -11   3   5        9.00        5.57      1.26 o 
 -10   3   5       52.04       46.55      1.68 o 
  -9   3   5      144.05      137.63      2.94 o 
  -8   3   5      277.40      286.70      3.59 o 
  -7   3   5       72.93       56.62      1.95 o 
  -6   3   5       37.72       54.37      7.24 o 
  -5   3   5     8583.56     9035.11     75.44 o 
  -4   3   5      491.89      491.47      4.20 o 
  -3   3   5      307.52      277.42      3.96 o 
  -2   3   5      762.28      598.08      5.52 o 
  -1   3   5      784.65      868.81      8.20 o 
   0   3   5      985.84      959.25      7.72 o 
   1   3   5       99.24       88.12      4.41 o 
   2   3   5      979.78      945.39      6.71 o 
   3   3   5     2347.98     2754.41     18.41 o 
   4   3   5     1601.50     1518.61      9.27 o 
   5   3   5       20.92       28.06      0.95 o 
   6   3   5       37.86       54.45      0.99 o 
   7   3   5        2.90        2.33      1.07 o 
   8   3   5        2.85        1.62      0.79 o 
   9   3   5       30.92       36.17      1.15 o 
  10   3   5       73.72       61.26      2.01 o 
  11   3   5       32.40       34.52      2.00 o 
  12   3   5        0.07        0.69      0.82 o 
  13   3   5      215.31      218.49      5.15 o 
  14   3   5       13.67       18.37      3.35 o 
 -14   4   5        2.21        5.71      1.56 o 
 -13   4   5        0.55       -0.52      1.06 o 
 -12   4   5        0.00        0.89      1.12 o 
 -11   4   5       40.68       46.28      3.35 o 
 -10   4   5        2.66        5.29      1.44 o 
  -9   4   5       10.47       13.01      1.18 o 
  -8   4   5      187.66      193.00      3.03 o 
  -7   4   5       32.91       24.04      1.69 o 
  -6   4   5      287.54      258.54      2.96 o 
  -5   4   5     2624.04     2527.72     18.69 o 
  -4   4   5      450.25      448.80      9.04 o 
  -3   4   5     1137.93     1110.31      7.95 o 
  -2   4   5     2933.52     3100.36     86.36 o 
  -1   4   5      539.53      552.35      4.05 o 
   0   4   5       10.17       10.40      1.07 o 
   1   4   5        0.00       10.99      1.71 o 
   2   4   5      137.95       90.36      1.89 o 
   3   4   5     2223.25     2397.74     14.61 o 
   4   4   5        3.25        2.65      0.87 o 
   5   4   5      122.09      108.28      2.88 o 
   6   4   5      158.54      185.61      2.04 o 
   7   4   5       47.43       36.13      1.66 o 
   8   4   5        6.61        2.27      0.86 o 
   9   4   5       26.16       20.40      1.83 o 
  10   4   5       53.90       65.02      1.29 o 
  11   4   5       42.18       41.73      1.68 o 
  12   4   5        3.52        3.37      0.94 o 
  13   4   5       39.06       43.21      4.57 o 
  14   4   5        7.21       10.90      2.54 o 
 -14   5   5        8.89       10.79      1.58 o 
 -13   5   5       12.25       10.46      1.29 o 
 -12   5   5        1.25        1.32      1.25 o 
 -11   5   5        6.67        5.00      1.49 o 
 -10   5   5      149.11      155.81      2.32 o 
  -9   5   5     1660.82     1691.00     11.17 o 
  -8   5   5     2011.39     2013.09     13.32 o 
  -7   5   5     2653.94     2667.88     17.40 o 
  -6   5   5        4.80        3.59      0.86 o 
  -5   5   5      139.73      132.39      2.48 o 
  -4   5   5     1595.00     1819.71     15.43 o 
  -3   5   5      278.16      265.05      4.56 o 
  -2   5   5      510.24      576.40      5.77 o 
  -1   5   5       97.69       91.57      2.16 o 
   0   5   5      374.73      411.87      5.64 o 
   1   5   5      440.96      492.39      6.25 o 
   2   5   5       24.47       30.89      1.42 o 
   3   5   5      849.23      928.96      6.46 o 
   4   5   5       30.09       42.08      1.24 o 
   5   5   5       44.04       33.62      1.39 o 
   6   5   5      263.10      231.22      4.07 o 
   7   5   5       64.53       39.60      1.74 o 
   8   5   5        1.88        3.56      0.80 o 
   9   5   5       61.89       72.28      1.86 o 
  10   5   5      771.69      720.15      5.23 o 
  11   5   5       33.06       36.68      1.27 o 
  12   5   5       13.24       10.17      1.25 o 
  13   5   5       24.76       31.35      2.90 o 
  14   5   5       84.73       87.59      6.83 o 
 -13   6   5       72.64       86.89      2.63 o 
 -12   6   5        0.64       -0.06      1.68 o 
 -11   6   5       79.15       81.68      3.16 o 
 -10   6   5        0.81       -0.38      1.08 o 
  -9   6   5      200.82      207.56      3.15 o 
  -8   6   5     2025.58     1963.33     14.63 o 
  -7   6   5     1059.76     1068.06      8.12 o 
  -6   6   5       20.28       15.54      1.57 o 
  -5   6   5       23.01       30.25      3.05 o 
  -4   6   5       11.84        8.05      1.80 o 
  -3   6   5       49.37       51.07      2.39 o 
  -2   6   5        2.24        0.57      2.43 o 
  -1   6   5        0.00        0.34      1.40 o 
   0   6   5       12.99       14.21      2.03 o 
   1   6   5       77.65       62.71      3.46 o 
   2   6   5      409.03      425.66      5.68 o 
   3   6   5      619.33      629.52      8.02 o 
   4   6   5      705.52      712.70      5.32 o 
   5   6   5        5.51        4.48      0.98 o 
   6   6   5      465.27      455.10      3.33 o 
   7   6   5       20.88        9.99      1.01 o 
   8   6   5      662.21      550.46      4.64 o 
   9   6   5      161.59      129.47      2.91 o 
  10   6   5       11.30        9.48      1.03 o 
  11   6   5        4.52        2.75      1.07 o 
  12   6   5        7.91        7.41      1.17 o 
  13   6   5        3.63        7.29      2.93 o 
 -12   7   5        0.08       -0.69      1.72 o 
 -11   7   5       59.86       71.94      2.69 o 
 -10   7   5       19.53       17.99      1.89 o 
  -9   7   5       38.55       38.49      2.06 o 
  -8   7   5      108.78      103.21      2.29 o 
  -7   7   5      105.38      106.49      2.57 o 
  -6   7   5      334.24      307.38      5.41 o 
  -5   7   5       10.20        4.95      1.51 o 
  -4   7   5       66.77       50.54      2.87 o 
  -3   7   5       23.80       20.73      2.45 o 
  -2   7   5      414.21      409.02      6.86 o 
  -1   7   5      236.56      208.77      4.07 o 
   0   7   5       53.85       42.84      3.39 o 
   1   7   5      172.02      156.91      7.30 o 
   2   7   5       85.72       89.07      2.63 o 
   3   7   5       55.67       59.98      1.92 o 
   4   7   5      395.44      380.27      4.76 o 
   5   7   5      213.50      193.77      2.96 o 
   6   7   5       78.14       76.85      1.72 o 
   7   7   5      222.34      228.66      4.13 o 
   8   7   5       17.07       14.24      1.25 o 
   9   7   5        5.24        1.99      1.07 o 
  10   7   5       51.80       54.14      2.20 o 
  11   7   5      105.52      105.57      2.70 o 
  12   7   5      147.59      168.86      4.10 o 
 -11   8   5        0.15        0.69      1.85 o 
 -10   8   5      104.17      113.25      3.33 o 
  -9   8   5        0.00        1.74      1.43 o 
  -8   8   5        4.14        3.78      1.50 o 
  -7   8   5        0.13        0.22      1.37 o 
  -6   8   5       20.26       21.23      2.64 o 
  -5   8   5       16.00       14.31      2.07 o 
  -4   8   5        2.97        8.13      2.04 o 
  -3   8   5        0.64        1.02      1.86 o 
  -2   8   5      173.89      186.71      5.09 o 
  -1   8   5       12.82        8.18      2.13 o 
   0   8   5      326.78      324.02      6.88 o 
   1   8   5        1.05        3.77      1.87 o 
   2   8   5        3.51        3.00      1.96 o 
   3   8   5       92.21       89.90      3.26 o 
   4   8   5        2.25        3.13      1.10 o 
   5   8   5        3.04        1.92      1.11 o 
   6   8   5       10.08       11.33      1.47 o 
   7   8   5      403.50      437.96      8.46 o 
   8   8   5     1623.36     1573.73     17.13 o 
   9   8   5      202.99      214.95      3.64 o 
  10   8   5       19.66       17.08      1.99 o 
  11   8   5        1.28        1.65      1.44 o 
 -10   9   5        0.00        1.79      1.75 o 
  -9   9   5        0.30        1.61      1.45 o 
  -8   9   5      109.32      108.50      3.04 o 
  -7   9   5      270.11      304.45      4.18 o 
  -6   9   5       51.47       58.97      2.39 o 
  -5   9   5        5.70        6.12      2.64 o 
  -4   9   5       89.84       85.01      2.61 o 
  -3   9   5       87.05       89.73      3.45 o 
  -2   9   5      400.16      384.93      7.06 o 
  -1   9   5        0.95        4.11      2.47 o 
   0   9   5        0.30       -1.08      2.03 o 
   1   9   5      790.47      786.41     11.79 o 
   2   9   5       41.07       36.23      3.48 o 
   3   9   5      117.77      114.41      3.41 o 
   4   9   5      833.28      820.25      7.78 o 
   5   9   5       90.83      100.59      3.40 o 
   6   9   5      500.72      502.66      5.22 o 
   7   9   5      791.55      820.51      9.23 o 
   8   9   5      205.83      201.57      4.60 o 
   9   9   5        1.00        1.17      1.55 o 
  10   9   5       29.69       30.02      3.22 o 
  -8  10   5      216.81      225.08      3.66 o 
  -7  10   5      102.63      102.54      3.13 o 
  -6  10   5       17.43       13.26      2.09 o 
  -5  10   5      233.71      245.02      7.71 o 
  -4  10   5       51.09       57.50      4.07 o 
  -3  10   5      313.42      318.18      4.38 o 
  -2  10   5       53.04       51.67      3.78 o 
  -1  10   5       12.83       12.86      4.20 o 
   0  10   5       20.36       23.37      2.78 o 
   1  10   5       21.91       12.76      3.54 o 
   2  10   5      129.04      125.71      3.89 o 
   3  10   5       28.62       24.71      3.45 o 
   4  10   5        7.30        8.45      2.44 o 
   5  10   5      153.97      150.52      3.72 o 
   6  10   5      419.37      403.73      5.28 o 
   7  10   5       99.11      105.19      3.07 o 
   8  10   5       21.90       12.89      3.16 o 
  -6  11   5       13.06       12.24      2.11 o 
  -5  11   5       27.81       32.47      2.28 o 
  -4  11   5       34.76       36.63      3.28 o 
  -3  11   5      167.24      168.14      7.37 o 
  -2  11   5      150.44      155.10      8.37 o 
  -1  11   5      131.30      136.79      5.61 o 
   0  11   5      121.09      123.13      6.71 o 
   1  11   5        3.09        3.82      2.44 o 
   2  11   5      114.92      111.26      8.38 o 
   3  11   5      106.17      111.82      4.15 o 
   4  11   5       25.46       28.70      3.40 o 
   5  11   5       90.58       93.64      4.09 o 
   6  11   5       53.32       61.57      6.22 o 
  -1  12   5        0.16        1.24      2.60 o 
   0  12   5      301.27      292.83     10.68 o 
   1  12   5        0.78        2.08      3.32 o 
 -14   0   6        1.00        4.53      2.79 o 
 -12   0   6      449.27      424.41      5.35 o 
 -10   0   6      966.55     1022.09     10.02 o 
  -8   0   6      235.48      167.51      2.92 o 
  -6   0   6     2708.26     2321.88     19.41 o 
  -4   0   6      228.74      244.38      3.54 o 
  -2   0   6        0.08        1.18      1.93 o 
   0   0   6      256.19      255.27      3.16 o 
   2   0   6     9500.58    10295.05    115.53 o 
   4   0   6     1055.01     1166.88     12.06 o 
   6   0   6      162.78      165.86      4.15 o 
   8   0   6        7.32        5.49      4.52 o 
  10   0   6    15037.56    15472.74    289.98 o 
  12   0   6      280.64      285.22     11.59 o 
  14   0   6        1.07        5.61      6.35 o 
 -15   1   6       46.29       44.41      2.83 o 
 -14   1   6        4.36        5.34      1.24 o 
 -13   1   6       42.91       42.42      2.37 o 
 -12   1   6       40.46       44.42      2.05 o 
 -11   1   6       52.39       49.13      2.25 o 
 -10   1   6       49.62       37.86      1.86 o 
  -9   1   6       17.67       12.13      1.43 o 
  -8   1   6       27.79       15.53      1.48 o 
  -7   1   6       88.26       85.32      1.95 o 
  -6   1   6     1083.84     1018.14      7.40 o 
  -5   1   6     1011.57     1013.57      7.66 o 
  -4   1   6      597.80      580.36     12.77 o 
  -3   1   6       35.62       52.64      1.74 o 
  -2   1   6     1369.43     1294.30      9.45 o 
  -1   1   6      690.97      724.34      5.48 o 
   0   1   6     3096.57     3250.87     22.60 o 
   1   1   6     1734.68     1799.15     11.48 o 
   2   1   6      508.99      503.63      3.64 o 
   3   1   6     1660.44     1532.51      9.77 o 
   4   1   6     1565.41     1901.69     21.22 o 
   5   1   6      688.91      784.12      7.20 o 
   6   1   6      933.99     1007.90     10.27 o 
   7   1   6        3.08        6.83      2.09 o 
   8   1   6     1131.79     1079.36     12.92 o 
   9   1   6     1170.77     1196.49     13.76 o 
  10   1   6      985.67      981.74     13.03 o 
  11   1   6      793.89      822.40     13.33 o 
  12   1   6       42.57       48.23      3.19 o 
  13   1   6      145.33      148.33      6.81 o 
  14   1   6       51.70       63.00      4.76 o 
  15   1   6        0.16       -1.81      3.28 o 
 -15   2   6        4.91        3.24      1.69 o 
 -14   2   6        0.43        0.37      1.71 o 
 -13   2   6        0.07       -0.42      1.02 o 
 -12   2   6       66.18       55.56      2.11 o 
 -11   2   6       11.04        8.07      1.56 o 
 -10   2   6      565.83      566.99      5.59 o 
  -9   2   6       26.62       21.87      1.56 o 
  -8   2   6        0.34        1.11      1.13 o 
  -7   2   6       11.52       19.32      1.37 o 
  -6   2   6        1.86        9.06      1.20 o 
  -5   2   6      577.41      578.13      4.20 o 
  -4   2   6      638.34      689.01      5.39 o 
  -3   2   6      543.85      491.92      5.21 o 
  -2   2   6      229.25      267.94      2.78 o 
  -1   2   6     2464.06     2274.38     16.00 o 
   0   2   6      260.17      235.46      2.83 o 
   1   2   6      548.83      683.54      6.39 o 
   2   2   6       21.18       49.40      1.80 o 
   3   2   6      603.48      652.36      3.93 o 
   4   2   6      150.12      177.99      1.49 o 
   5   2   6       64.66       79.91      0.86 o 
   6   2   6       21.39       24.62      0.99 o 
   7   2   6       25.84       23.99      2.13 o 
   8   2   6      748.32      738.17      4.91 o 
   9   2   6      219.25      199.97      3.93 o 
  10   2   6      983.41      954.16      9.77 o 
  11   2   6       13.15       12.49      1.97 o 
  12   2   6       77.80       85.19      6.83 o 
  13   2   6        0.53       -0.52      2.44 o 
  14   2   6       35.79       41.62      4.13 o 
  15   2   6       56.16       65.32      5.17 o 
 -15   3   6        1.47        0.48      1.48 o 
 -14   3   6       19.79       21.03      2.19 o 
 -13   3   6      125.37      112.32      2.82 o 
 -12   3   6        2.58        2.01      1.22 o 
 -11   3   6      245.20      253.21      3.18 o 
 -10   3   6       34.10       33.39      2.10 o 
  -9   3   6      156.68      147.97      2.94 o 
  -8   3   6      369.76      356.84      3.59 o 
  -7   3   6      171.49      159.40      2.53 o 
  -6   3   6     1935.64     2000.79     15.21 o 
  -5   3   6    11872.39    12560.94    109.32 o 
  -4   3   6     5309.88     5580.62     44.00 o 
  -3   3   6     1404.78     1826.22     16.88 o 
  -2   3   6     5657.89     6593.34     59.52 o 
  -1   3   6     1380.17     1662.87     13.91 o 
   0   3   6      477.06      498.94      5.30 o 
   1   3   6     1301.42     1328.75      9.28 o 
   2   3   6       76.71       82.70      1.21 o 
   3   3   6      282.37      231.94      2.68 o 
   4   3   6      601.32      638.43      6.68 o 
   5   3   6      493.55      504.41      3.98 o 
   6   3   6       94.46       95.15      1.34 o 
   7   3   6      247.44      253.96      2.58 o 
   8   3   6      292.82      318.89      3.76 o 
   9   3   6       33.44       30.73      1.77 o 
  10   3   6        0.61       -0.11      0.63 o 
  11   3   6       13.95       14.15      0.65 o 
  12   3   6       89.02       89.16      3.30 o 
  13   3   6       17.95       18.46      2.58 o 
  14   3   6       45.98       48.14      3.51 o 
 -14   4   6        0.41        0.85      1.19 o 
 -13   4   6       23.93       29.79      2.03 o 
 -12   4   6      164.30      167.30      3.07 o 
 -11   4   6       29.70       27.21      1.81 o 
 -10   4   6     1285.80     1308.40     10.24 o 
  -9   4   6        5.01        3.67      1.63 o 
  -8   4   6      202.13      203.62      3.11 o 
  -7   4   6     2884.57     2833.47     20.24 o 
  -6   4   6      437.54      407.24      4.78 o 
  -5   4   6     4376.28     4473.47     34.47 o 
  -4   4   6     3503.13     3757.11     28.31 o 
  -3   4   6     1950.80     2085.65     19.80 o 
  -2   4   6       68.50       72.86      2.19 o 
  -1   4   6      224.38      271.53      3.07 o 
   0   4   6      494.65      500.50      4.14 o 
   1   4   6        1.26       13.95      1.02 o 
   2   4   6     1734.92     1652.55     11.58 o 
   3   4   6      784.68      788.88      5.77 o 
   4   4   6        5.02        7.46      1.18 o 
   5   4   6      135.92      124.54      1.60 o 
   6   4   6       10.38        9.54      1.22 o 
   7   4   6        0.12        1.28      0.75 o 
   8   4   6       52.48       57.82      1.93 o 
   9   4   6      223.07      186.72      2.91 o 
  10   4   6       89.47       79.61      1.80 o 
  11   4   6        0.19        0.00      0.84 o 
  12   4   6       91.10       97.36      3.35 o 
  13   4   6       30.99       36.71      2.86 o 
  14   4   6       15.67       21.61      3.40 o 
 -14   5   6        0.08        1.01      1.51 o 
 -13   5   6      313.37      343.61      6.33 o 
 -12   5   6        0.03       -1.32      1.52 o 
 -11   5   6       12.10       12.72      1.42 o 
 -10   5   6      113.83      104.54      2.29 o 
  -9   5   6      797.17      834.54      7.18 o 
  -8   5   6     2362.78     2452.07     17.66 o 
  -7   5   6      369.51      404.63      5.94 o 
  -6   5   6      396.34      366.81      4.84 o 
  -5   5   6     1436.85     1536.45     11.60 o 
  -4   5   6      627.64      631.98      5.71 o 
  -3   5   6      720.81      820.15      7.37 o 
  -2   5   6      481.22      571.20     15.40 o 
  -1   5   6      149.26      197.03      3.09 o 
   0   5   6     1479.11     1513.41     10.69 o 
   1   5   6     1712.88     1784.65     12.71 o 
   2   5   6       60.51       81.21      1.92 o 
   3   5   6       27.05       30.63      1.36 o 
   4   5   6        8.26       10.17      1.13 o 
   5   5   6      285.52      291.18      3.08 o 
   6   5   6       90.38       74.05      1.67 o 
   7   5   6       52.62       57.68      1.39 o 
   8   5   6       35.42       32.63      1.93 o 
   9   5   6       16.71       11.98      1.66 o 
  10   5   6       34.51       30.57      1.23 o 
  11   5   6       47.80       36.69      1.52 o 
  12   5   6       92.34       73.16      5.77 o 
  13   5   6      115.05      118.36      4.02 o 
 -13   6   6        4.19        2.22      1.86 o 
 -12   6   6       61.19       66.46      2.51 o 
 -11   6   6        4.35        4.86      1.53 o 
 -10   6   6        0.72       -1.23      1.82 o 
  -9   6   6       22.41       20.63      1.92 o 
  -8   6   6      114.04      116.48      2.92 o 
  -7   6   6      648.08      621.27      6.49 o 
  -6   6   6       16.51       12.97      2.23 o 
  -5   6   6       83.78       66.95      2.35 o 
  -4   6   6        7.72       13.94      1.97 o 
  -3   6   6       94.20       88.96      2.74 o 
  -2   6   6        9.96       33.31     10.01 o 
  -1   6   6      289.08      281.78      5.86 o 
   0   6   6      321.61      331.69      4.40 o 
   1   6   6      587.14      566.67      6.87 o 
   2   6   6       86.83       94.27      2.21 o 
   3   6   6       96.80       98.42      2.55 o 
   4   6   6      249.70      241.59      5.32 o 
   5   6   6      317.48      302.33      2.97 o 
   6   6   6        8.49        7.61      1.04 o 
   7   6   6      582.04      555.58      4.28 o 
   8   6   6      183.01      170.11      3.62 o 
   9   6   6      230.09      201.28      3.07 o 
  10   6   6        1.94        2.27      1.42 o 
  11   6   6       12.24       11.28      1.29 o 
  12   6   6       47.73       50.68      3.70 o 
  13   6   6      190.59      196.73      6.65 o 
 -12   7   6       23.33       27.09      1.93 o 
 -11   7   6        2.54        1.14      1.47 o 
 -10   7   6        0.28        0.93      1.52 o 
  -9   7   6        1.48        0.06      1.36 o 
  -8   7   6      107.66      101.55      3.32 o 
  -7   7   6       73.86       91.42      2.54 o 
  -6   7   6        0.66       -0.45      1.19 o 
  -5   7   6      184.19      203.78      3.89 o 
  -4   7   6       10.01        8.86      1.79 o 
  -3   7   6       33.08       43.30      4.41 o 
  -2   7   6        0.77        1.22      1.91 o 
  -1   7   6       53.50       47.43      3.66 o 
   0   7   6       18.23       18.66      2.25 o 
   1   7   6      531.77      550.32      6.79 o 
   2   7   6        0.16       -0.28      2.06 o 
   3   7   6        1.26        2.27      2.52 o 
   4   7   6      259.19      244.17      4.94 o 
   5   7   6      394.43      404.44      4.26 o 
   6   7   6      120.54       98.16      2.14 o 
   7   7   6      582.20      553.37      5.10 o 
   8   7   6        0.21        1.66      1.23 o 
   9   7   6      233.35      203.16      3.79 o 
  10   7   6       20.01       21.23      2.26 o 
  11   7   6      691.81      695.44     13.30 o 
  12   7   6        3.41        2.72      3.36 o 
 -11   8   6        4.88        4.96      1.73 o 
 -10   8   6        8.00        8.52      1.74 o 
  -9   8   6       20.20       20.66      2.64 o 
  -8   8   6        7.75        2.88      1.93 o 
  -7   8   6       42.50       42.85      2.14 o 
  -6   8   6       68.95       71.53      3.18 o 
  -5   8   6       27.42       31.26      2.40 o 
  -4   8   6       91.90       79.17      4.87 o 
  -3   8   6        0.70        2.43      2.76 o 
  -2   8   6       62.70       56.80      2.91 o 
  -1   8   6      426.52      374.52      6.59 o 
   0   8   6      498.57      484.82      6.42 o 
   1   8   6        0.00        1.48      2.37 o 
   2   8   6      297.43      287.95      5.97 o 
   3   8   6       76.89       77.02      3.80 o 
   4   8   6        6.41        7.52      1.68 o 
   5   8   6      178.35      175.25      3.15 o 
   6   8   6      383.15      387.66      4.42 o 
   7   8   6     1678.93     1754.07     14.71 o 
   8   8   6      464.23      485.52      8.37 o 
   9   8   6       20.78       24.37      2.37 o 
  10   8   6       24.25       19.87      1.86 o 
  11   8   6       23.68       21.73      3.96 o 
 -10   9   6        6.36        2.92      1.96 o 
  -9   9   6      167.87      160.32      5.91 o 
  -8   9   6       10.37        7.27      1.89 o 
  -7   9   6        6.26        9.55      1.87 o 
  -6   9   6        6.77       10.06      1.95 o 
  -5   9   6        1.06        1.49      1.41 o 
  -4   9   6        1.92        3.55      2.56 o 
  -3   9   6       14.99       18.50      3.61 o 
  -2   9   6      162.15      148.82      4.19 o 
  -1   9   6       51.40       63.13      4.84 o 
   0   9   6      403.66      396.93      6.04 o 
   1   9   6      131.17      137.42      4.80 o 
   2   9   6      330.73      326.79      6.20 o 
   3   9   6       76.12       73.98      4.49 o 
   4   9   6        0.67        1.52      2.78 o 
   5   9   6      204.57      194.85      4.08 o 
   6   9   6      108.93      116.72      2.06 o 
   7   9   6      149.48      147.31      3.93 o 
   8   9   6       49.14       53.66      2.08 o 
   9   9   6       18.69       26.56      2.52 o 
  -8  10   6        2.73        5.12      2.64 o 
  -7  10   6      135.50      156.43      4.34 o 
  -6  10   6       59.80       53.33      3.10 o 
  -5  10   6      205.19      204.76      6.08 o 
  -4  10   6        5.68        6.57      2.04 o 
  -3  10   6        5.99       10.56      4.49 o 
  -2  10   6       38.20       35.26      4.49 o 
  -1  10   6      168.00      142.03      4.06 o 
   0  10   6      516.01      480.15      9.29 o 
   1  10   6       49.14       61.80      3.31 o 
   2  10   6      129.44      132.71      4.95 o 
   3  10   6        0.12        0.69      1.75 o 
   4  10   6      141.08      139.55      4.30 o 
   5  10   6      155.78      172.24      5.83 o 
   6  10   6      145.32      152.60      4.43 o 
   7  10   6      612.29      602.29      8.54 o 
   8  10   6       17.42       18.52      1.99 o 
  -6  11   6      394.43      454.11      6.55 o 
  -5  11   6       65.54       91.61      3.36 o 
  -4  11   6       94.73       89.69      5.24 o 
  -3  11   6       66.11       55.67      2.89 o 
  -2  11   6      665.93      723.29     24.32 o 
  -1  11   6      535.17      556.84      8.58 o 
   0  11   6      247.90      249.12      6.09 o 
   1  11   6        0.59        2.20      2.79 o 
   2  11   6        0.01        1.25      2.28 o 
   3  11   6        0.14        2.25      2.19 o 
   4  11   6        2.81        2.84      3.16 o 
   5  11   6        2.75       -1.38      2.29 o 
 -15   0   7        3.75        5.27      2.84 o 
 -13   0   7       52.14       50.08      2.81 o 
 -11   0   7        3.94        5.79      1.94 o 
  -9   0   7      571.83      588.52      7.21 o 
  -7   0   7      101.20       89.84      2.51 o 
  -5   0   7      105.56       64.64      3.70 o 
  -3   0   7      135.85      133.33      2.76 o 
  -1   0   7      626.82      546.63      6.20 o 
   1   0   7       16.83        5.79      1.29 o 
   3   0   7     1434.75     1441.12     13.03 o 
   5   0   7       14.41        1.72      0.57 o 
   7   0   7      316.24      259.10      8.79 o 
   9   0   7      839.43      903.49     15.74 o 
  11   0   7       59.98       65.17      7.69 o 
  13   0   7       11.29        6.10      5.98 o 
  15   0   7       27.93       26.36      5.13 o 
 -15   1   7       29.76       26.99      2.23 o 
 -14   1   7       97.84      106.41      2.96 o 
 -13   1   7      167.81      161.38      3.10 o 
 -12   1   7        3.93        4.02      1.42 o 
 -11   1   7      160.43      175.54      2.51 o 
 -10   1   7       10.81       13.81      1.55 o 
  -9   1   7      133.50      104.06      3.57 o 
  -8   1   7       23.73       20.44      1.46 o 
  -7   1   7        7.35       13.95      1.13 o 
  -6   1   7      143.29      164.88      2.65 o 
  -5   1   7      182.86      224.28      3.30 o 
  -4   1   7      409.12      383.29      3.96 o 
  -3   1   7      438.64      400.29      4.61 o 
  -2   1   7      243.99      256.23      2.71 o 
  -1   1   7       89.00       80.00      1.72 o 
   0   1   7       93.58       78.93      1.32 o 
   1   1   7      231.93      274.67      2.92 o 
   2   1   7      388.00      372.74      3.01 o 
   3   1   7    11277.04    11715.90    111.44 o 
   4   1   7      464.64      462.54      3.24 o 
   5   1   7       26.88       45.69      0.64 o 
   6   1   7       96.40      110.91      1.73 o 
   7   1   7      133.48      119.92      3.68 o 
   8   1   7      479.36      476.45      7.50 o 
   9   1   7       62.29       53.40      5.18 o 
  10   1   7      412.29      413.76      7.45 o 
  11   1   7      452.74      452.46      7.69 o 
  12   1   7       45.61       55.03      5.26 o 
  13   1   7       81.68       84.24      4.62 o 
  14   1   7      505.80      539.90     10.18 o 
 -15   2   7        2.87        1.57      2.01 o 
 -14   2   7      215.56      219.35      4.78 o 
 -13   2   7      319.61      332.36      4.25 o 
 -12   2   7      123.23      132.78      2.43 o 
 -11   2   7       39.50       34.03      2.25 o 
 -10   2   7       94.19      109.54      2.31 o 
  -9   2   7       55.26       54.90      2.13 o 
  -8   2   7      427.39      436.87      3.97 o 
  -7   2   7       35.90       52.78      2.57 o 
  -6   2   7      475.59      480.36      6.15 o 
  -5   2   7     2721.53     2773.40     21.28 o 
  -4   2   7      332.96      361.08      3.48 o 
  -3   2   7     1736.30     1972.38     14.11 o 
  -2   2   7     3417.41     3419.83     25.48 o 
  -1   2   7       53.10       23.94      1.52 o 
   0   2   7       14.44        0.57      1.07 o 
   1   2   7     1342.37     1459.42     11.83 o 
   2   2   7       30.48       47.16      1.74 o 
   3   2   7        2.63       16.65      2.28 o 
   4   2   7        9.38        8.93      0.60 o 
   5   2   7       76.71       87.66      1.07 o 
   6   2   7     1004.89     1022.42      5.37 o 
   7   2   7       82.24       82.59      1.88 o 
   8   2   7     1263.66     1247.49      8.03 o 
   9   2   7        3.58        3.13      2.45 o 
  10   2   7        0.08        1.24      1.89 o 
  11   2   7      140.34      141.75      5.99 o 
  12   2   7        0.00        3.99      2.75 o 
  13   2   7      130.88      140.55      7.69 o 
  14   2   7       43.40       48.19      8.67 o 
 -14   3   7        3.00        3.44      1.67 o 
 -13   3   7       19.00       23.42      3.27 o 
 -12   3   7       21.23       18.68      2.19 o 
 -11   3   7       34.47       37.36      2.10 o 
 -10   3   7      419.75      420.65      4.69 o 
  -9   3   7      337.50      345.62      3.70 o 
  -8   3   7        4.95        7.27      1.40 o 
  -7   3   7       93.35      107.33      2.15 o 
  -6   3   7     1033.92     1011.31      8.60 o 
  -5   3   7      277.21      295.62      3.88 o 
  -4   3   7        1.10        1.29      2.33 o 
  -3   3   7     4037.99     4599.00     41.92 o 
  -2   3   7     1336.40     1557.32     13.86 o 
  -1   3   7      203.82      153.07      3.09 o 
   0   3   7      598.10      690.11      6.59 o 
   1   3   7      440.40      405.39      3.53 o 
   2   3   7      141.24       92.53      1.68 o 
   3   3   7      315.40      299.96      2.34 o 
   4   3   7       28.64       46.12      0.95 o 
   5   3   7       68.55       62.78      1.73 o 
   6   3   7       28.43       30.19      0.93 o 
   7   3   7       51.68       51.34      0.97 o 
   8   3   7      866.37      906.96      5.98 o 
   9   3   7      291.42      278.99      5.92 o 
  10   3   7      172.29      159.96      4.21 o 
  11   3   7       30.62       34.62      4.43 o 
  12   3   7       70.64       82.70      3.53 o 
  13   3   7      268.17      297.88      6.95 o 
  14   3   7       93.64      109.80      6.96 o 
 -14   4   7       12.91       12.00      2.07 o 
 -13   4   7      113.09      117.96      3.17 o 
 -12   4   7       39.70       41.59      1.84 o 
 -11   4   7       40.89       41.70      2.49 o 
 -10   4   7     1174.81     1171.61      9.43 o 
  -9   4   7       16.62       17.33      1.82 o 
  -8   4   7       57.43       55.37      2.69 o 
  -7   4   7      433.35      441.25      5.09 o 
  -6   4   7      161.97      133.23      3.34 o 
  -5   4   7     1951.24     2147.82     17.49 o 
  -4   4   7      374.82      403.68      4.07 o 
  -3   4   7      498.22      637.03      6.56 o 
  -2   4   7        1.46        6.94      2.39 o 
  -1   4   7        1.56        3.92      1.29 o 
   0   4   7        9.61        2.26      0.80 o 
   1   4   7        0.02        4.71      0.65 o 
   2   4   7      122.13      108.29      3.18 o 
   3   4   7      130.82      137.37      1.99 o 
   4   4   7        0.54        0.39      1.10 o 
   5   4   7      141.64      159.10      1.97 o 
   6   4   7       18.80       17.87      1.29 o 
   7   4   7      131.33      126.88      1.94 o 
   8   4   7      375.70      346.96      4.01 o 
   9   4   7      106.44      101.14      1.54 o 
  10   4   7        4.06        5.42      0.92 o 
  11   4   7       17.90       14.11      0.95 o 
  12   4   7        4.02        5.94      2.69 o 
  13   4   7        1.09       -0.37      2.93 o 
  14   4   7       18.21       22.42      5.21 o 
 -13   5   7      121.24      130.63      2.66 o 
 -12   5   7       66.26       59.54      1.94 o 
 -11   5   7      108.02      109.25      3.23 o 
 -10   5   7      594.49      599.88      8.56 o 
  -9   5   7       62.71       66.76      2.04 o 
  -8   5   7      149.31      135.70      2.71 o 
  -7   5   7       92.08      100.61      2.38 o 
  -6   5   7      418.15      444.33      4.30 o 
  -5   5   7       57.95       50.20      1.64 o 
  -4   5   7       75.71       90.18      1.41 o 
  -3   5   7        0.03        0.07      1.16 o 
  -2   5   7      155.78       97.65      2.51 o 
  -1   5   7      121.66       99.91      1.47 o 
   0   5   7     2077.87     2196.72     22.67 o 
   1   5   7     2213.13     2311.43     21.16 o 
   2   5   7        0.04        0.60      0.93 o 
   3   5   7      134.00      140.00      1.82 o 
   4   5   7        1.90       -0.44      1.34 o 
   5   5   7      133.46      117.16      2.98 o 
   6   5   7        0.32        0.95      0.91 o 
   7   5   7        1.75        0.88      0.89 o 
   8   5   7       66.22       71.00      1.66 o 
   9   5   7       44.64       43.41      1.58 o 
  10   5   7        1.19        0.51      0.81 o 
  11   5   7        0.07       -0.69      0.84 o 
  12   5   7       40.92       30.88      3.45 o 
  13   5   7      252.23      261.65      8.13 o 
 -13   6   7        6.81        7.12      1.79 o 
 -12   6   7       73.14       74.67      3.07 o 
 -11   6   7        8.71        9.58      2.23 o 
 -10   6   7        3.11        2.07      1.59 o 
  -9   6   7        1.98        2.87      1.56 o 
  -8   6   7      839.59      868.22      7.67 o 
  -7   6   7      340.48      326.18      3.68 o 
  -6   6   7      154.30      154.14      3.98 o 
  -5   6   7     2382.82     2502.25     22.51 o 
  -4   6   7        3.77        2.74      1.82 o 
  -3   6   7        0.02       -0.42      1.39 o 
  -2   6   7      425.51      395.89      4.95 o 
  -1   6   7      221.64      233.33      3.88 o 
   0   6   7      685.79      650.85     28.22 o 
   1   6   7     1182.14     1288.93     10.28 o 
   2   6   7      198.46      201.45      2.55 o 
   3   6   7        0.20        1.01      1.08 o 
   4   6   7       73.65       54.57      2.22 o 
   5   6   7      160.94      166.72      2.80 o 
   6   6   7      125.42      117.77      2.82 o 
   7   6   7      145.04      128.83      2.03 o 
   8   6   7      548.08      532.15      4.33 o 
   9   6   7       36.89       34.68      1.59 o 
  10   6   7       20.05       25.73      1.46 o 
  11   6   7       94.74       81.32      2.43 o 
  12   6   7      113.84      115.72      3.66 o 
 -12   7   7        7.01        7.94      2.63 o 
 -11   7   7       13.25        6.54      2.00 o 
 -10   7   7        0.14       -0.52      1.86 o 
  -9   7   7       29.57       26.98      2.68 o 
  -8   7   7       77.34       67.39      4.71 o 
  -7   7   7       58.57       64.47      2.92 o 
  -6   7   7      367.26      392.36      5.42 o 
  -5   7   7      194.87      179.11      3.82 o 
  -4   7   7       10.60       12.91      2.08 o 
  -3   7   7      169.73      160.38      3.86 o 
  -2   7   7      115.30       98.42      5.01 o 
  -1   7   7      124.35      107.02      3.20 o 
   0   7   7       70.90      111.81      4.86 o 
   1   7   7        0.62        0.43      1.67 o 
   2   7   7       26.95       25.69      2.17 o 
   3   7   7        0.27        2.67      0.95 o 
   4   7   7      245.52      243.92      3.69 o 
   5   7   7      227.98      249.68      4.86 o 
   6   7   7      551.39      514.28      5.15 o 
   7   7   7      714.11      722.44      5.19 o 
   8   7   7      322.22      327.47      3.42 o 
   9   7   7       27.23       25.59      1.51 o 
  10   7   7        0.67        1.64      0.98 o 
  11   7   7       19.23       14.05      1.94 o 
  12   7   7      147.85      135.83      5.13 o 
 -11   8   7        8.46        5.56      2.13 o 
 -10   8   7      113.12      124.63      5.04 o 
  -9   8   7        1.35        1.65      1.77 o 
  -8   8   7      216.10      224.19      6.10 o 
  -7   8   7       81.42       70.41      3.38 o 
  -6   8   7        4.76        8.45      2.13 o 
  -5   8   7        6.38        5.19      2.13 o 
  -4   8   7      212.20      205.33      6.50 o 
  -3   8   7       32.72       28.29      2.25 o 
  -2   8   7       38.51       28.91      3.56 o 
  -1   8   7       21.46       15.84      2.29 o 
   0   8   7      152.23      139.60      7.07 o 
   1   8   7      324.57      340.71      4.76 o 
   2   8   7      562.57      583.18      7.60 o 
   3   8   7       10.77        6.47      2.53 o 
   4   8   7      491.19      494.06      8.15 o 
   5   8   7      558.23      559.79      6.77 o 
   6   8   7       50.30       52.99      2.02 o 
   7   8   7       19.93       19.68      1.65 o 
   8   8   7      216.57      208.12      4.61 o 
   9   8   7        8.21        6.12      1.52 o 
  10   8   7        4.85        4.88      1.62 o 
  -9   9   7        5.24        6.65      2.09 o 
  -8   9   7      154.46      162.55      4.12 o 
  -7   9   7      297.31      305.97      4.77 o 
  -6   9   7       59.55       74.15      2.67 o 
  -5   9   7       30.41       38.09      3.79 o 
  -4   9   7       89.27       82.51      2.71 o 
  -3   9   7        0.11       -0.09      1.79 o 
  -2   9   7       72.44       52.85      4.27 o 
  -1   9   7      221.73      185.10      4.43 o 
   0   9   7       74.32       49.00      4.01 o 
   1   9   7       29.82       22.24      2.39 o 
   2   9   7       24.99       22.41      3.75 o 
   3   9   7        2.08        4.16      1.95 o 
   4   9   7        1.63       -0.40      1.48 o 
   5   9   7       28.93       20.69      2.47 o 
   6   9   7       19.12       14.14      2.33 o 
   7   9   7       22.44       22.18      2.07 o 
   8   9   7      111.29       97.98      3.35 o 
   9   9   7       69.77       62.32      3.15 o 
  -8  10   7        0.04        2.04      1.80 o 
  -7  10   7        2.66        0.39      2.31 o 
  -6  10   7       11.91       18.08      2.98 o 
  -5  10   7      308.02      339.70      5.35 o 
  -4  10   7       37.66       28.95      2.63 o 
  -3  10   7       29.73       36.10      3.25 o 
  -2  10   7      615.31      574.13      9.51 o 
  -1  10   7        0.01        1.20      2.67 o 
   0  10   7        0.00        1.74      2.13 o 
   1  10   7       10.69        9.96      3.36 o 
   2  10   7        0.00       -1.06      1.96 o 
   3  10   7        0.02        1.81      2.03 o 
   4  10   7        4.82        3.44      2.79 o 
   5  10   7        5.85        8.12      2.38 o 
   6  10   7       97.03       94.83      3.59 o 
   7  10   7       18.55       19.83      2.95 o 
  -5  11   7       67.89      109.95     12.63 o 
  -4  11   7        1.72        3.25      1.80 o 
  -3  11   7       29.70       32.95      3.91 o 
  -2  11   7        0.59       -0.64      2.20 o 
  -1  11   7      114.78      110.84      6.03 o 
   0  11   7        2.43        1.96      2.46 o 
   1  11   7       21.88       22.91      4.20 o 
   2  11   7       80.73       70.96      5.13 o 
   3  11   7       15.67       18.77      4.50 o 
   4  11   7       80.50       85.52      4.71 o 
   5  11   7      118.98      124.66      7.24 o 
 -14   0   8        3.27        1.85      1.71 o 
 -12   0   8       43.61       41.85      2.99 o 
 -10   0   8      106.69       91.00      3.42 o 
  -8   0   8      413.18      323.16      6.53 o 
  -6   0   8        0.14       10.24      2.16 o 
  -4   0   8       19.32       13.73      2.03 o 
  -2   0   8        4.66       28.87      1.78 o 
   0   0   8        0.04       -0.80      1.16 o 
   2   0   8    13234.10    14546.05    177.77 o 
   4   0   8       48.34       25.94      1.09 o 
   6   0   8     4409.46     4933.02     75.67 o 
   8   0   8      240.60      317.31     10.74 o 
  10   0   8     2281.24     2221.57     39.30 o 
  12   0   8      124.98      127.90      9.03 o 
  14   0   8      257.52      269.60      8.91 o 
 -15   1   8       47.38       45.23      3.19 o 
 -14   1   8       24.12       17.92      2.18 o 
 -13   1   8       94.26       98.53      2.46 o 
 -12   1   8      119.09      121.21      2.70 o 
 -11   1   8        1.68        2.58      1.14 o 
 -10   1   8        4.71        0.30      1.05 o 
  -9   1   8      751.83      739.69      5.67 o 
  -8   1   8      116.79      104.46      2.37 o 
  -7   1   8      300.45      292.40      3.33 o 
  -6   1   8       52.42       27.23      1.65 o 
  -5   1   8       70.14       75.35      2.95 o 
  -4   1   8      709.54      608.04      5.52 o 
  -3   1   8      157.97      202.27     12.24 o 
  -2   1   8      124.28      125.68      2.40 o 
  -1   1   8       66.17       82.29      1.93 o 
   0   1   8      190.94      155.61      2.06 o 
   1   1   8      364.07      311.85      3.14 o 
   2   1   8     3885.18     4269.31     30.99 o 
   3   1   8      196.04      214.22      2.66 o 
   4   1   8       30.23       30.66      1.16 o 
   5   1   8      713.97      712.51      4.76 o 
   6   1   8       57.08       38.37      0.67 o 
   7   1   8     2510.82     2393.54     26.36 o 
   8   1   8     3761.66     3728.52     42.42 o 
   9   1   8      183.98      184.76      8.79 o 
  10   1   8      250.12      245.73      7.87 o 
  11   1   8       17.77       17.06      4.88 o 
  12   1   8        5.39        6.59      2.50 o 
  13   1   8       90.12       91.80      4.33 o 
  14   1   8        8.47        6.76      4.96 o 
 -14   2   8      119.73      107.45      3.31 o 
 -13   2   8       12.15       11.35      1.56 o 
 -12   2   8        3.60        3.08      1.64 o 
 -11   2   8      169.90      179.50      2.89 o 
 -10   2   8      285.09      281.90      3.39 o 
  -9   2   8      231.61      225.91      3.04 o 
  -8   2   8       12.76        7.65      1.21 o 
  -7   2   8       43.06       32.03      1.49 o 
  -6   2   8      429.49      444.62      4.27 o 
  -5   2   8       85.02      110.40      2.66 o 
  -4   2   8      450.26      401.76      4.75 o 
  -3   2   8      562.34      499.75      4.91 o 
  -2   2   8      589.87      504.46      4.51 o 
  -1   2   8      161.10      289.79      5.55 o 
   0   2   8      852.32      704.97      5.90 o 
   1   2   8        0.65        6.12      1.14 o 
   2   2   8      329.12      286.57      3.40 o 
   3   2   8      353.25      327.43      3.03 o 
   4   2   8      402.27      374.65      2.77 o 
   5   2   8      287.93      267.32      2.02 o 
   6   2   8      212.96      167.10      1.61 o 
   7   2   8       17.11       15.17      1.31 o 
   8   2   8      725.01      694.84      9.91 o 
   9   2   8      305.95      311.78      6.15 o 
  10   2   8      743.53      715.16     11.51 o 
  11   2   8       34.84       37.18      2.93 o 
  12   2   8       66.07       65.93      4.10 o 
  13   2   8       16.73       19.03      4.95 o 
  14   2   8       60.27       61.51      4.87 o 
 -14   3   8        9.55        7.48      2.15 o 
 -13   3   8       69.40       76.15      2.45 o 
 -12   3   8      588.06      603.21      6.20 o 
 -11   3   8       34.29       38.56      2.62 o 
 -10   3   8     1384.82     1404.12     11.01 o 
  -9   3   8      892.14      870.75      7.52 o 
  -8   3   8      635.48      626.97      5.74 o 
  -7   3   8       69.45       62.51      3.61 o 
  -6   3   8     1176.36     1236.77     10.47 o 
  -5   3   8      139.94      167.76      3.79 o 
  -4   3   8       23.12       34.55      3.60 o 
  -3   3   8      597.30      522.87      5.69 o 
  -2   3   8       27.82       17.37      2.02 o 
  -1   3   8      201.50      227.88      3.62 o 
   0   3   8        2.02        3.51      1.34 o 
   1   3   8        3.45        3.92      1.55 o 
   2   3   8       11.12       11.21      1.43 o 
   3   3   8       50.66       31.82      1.03 o 
   4   3   8      233.46      194.32      2.87 o 
   5   3   8       79.31       86.95      1.49 o 
   6   3   8       26.12       19.46      1.14 o 
   7   3   8     1384.39     1270.91      9.70 o 
   8   3   8      830.35      791.05     10.78 o 
   9   3   8      324.39      329.08      5.62 o 
  10   3   8        2.10        3.67      2.35 o 
  11   3   8        9.17       11.89      4.33 o 
  12   3   8        9.49       10.61      4.26 o 
  13   3   8       82.50       84.81      4.97 o 
  14   3   8       38.40       44.35      4.46 o 
 -14   4   8       63.01       70.23      3.28 o 
 -13   4   8       29.99       31.11      1.92 o 
 -12   4   8        1.38        3.97      1.62 o 
 -11   4   8     1398.31     1460.90     11.68 o 
 -10   4   8     1272.26     1322.46     11.50 o 
  -9   4   8      349.00      340.12      6.48 o 
  -8   4   8     2360.24     2421.23     17.56 o 
  -7   4   8     2846.62     2930.42     23.54 o 
  -6   4   8       78.99       61.07      2.25 o 
  -5   4   8        3.36       32.26      8.39 o 
  -4   4   8       45.57       26.19      3.72 o 
  -3   4   8     1027.07     1036.51     11.85 o 
  -2   4   8      214.38      277.52      4.51 o 
  -1   4   8       24.21       56.23      4.05 o 
   0   4   8        0.75       23.32      3.28 o 
   1   4   8      121.87      147.99      1.71 o 
   2   4   8      786.59      885.26      6.04 o 
   3   4   8       54.86       55.01      1.11 o 
   4   4   8       20.44       19.81      1.17 o 
   5   4   8       63.55       59.85      1.52 o 
   6   4   8       32.82       30.65      1.63 o 
   7   4   8       23.23       24.27      1.50 o 
   8   4   8       84.81       79.61      1.52 o 
   9   4   8        0.98        0.28      0.49 o 
  10   4   8      285.70      275.14      5.28 o 
  11   4   8        0.13        2.93      3.35 o 
  12   4   8      123.76      117.89      4.88 o 
  13   4   8       40.09       41.19      3.97 o 
 -13   5   8       60.52       58.45      3.86 o 
 -12   5   8       26.07       22.54      1.75 o 
 -11   5   8       24.37       22.64      1.95 o 
 -10   5   8        0.01       -0.13      0.94 o 
  -9   5   8       73.26       68.32      2.36 o 
  -8   5   8      359.42      352.38      3.82 o 
  -7   5   8     2578.39     2620.30     21.65 o 
  -6   5   8      170.21      144.40      4.50 o 
  -5   5   8       92.92      105.06      2.61 o 
  -4   5   8       70.74       69.83      2.69 o 
  -3   5   8      132.29      131.54      2.38 o 
  -2   5   8       98.85       54.52      1.05 o 
  -1   5   8       84.32       57.23      2.88 o 
   0   5   8      674.79      813.36      5.90 o 
   1   5   8      447.23      452.58      4.19 o 
   2   5   8        6.23        5.25      1.08 o 
   3   5   8       36.55       46.23      2.00 o 
   4   5   8     1096.26     1091.43      9.09 o 
   5   5   8     2016.40     2050.92     15.05 o 
   6   5   8       31.05       35.85      1.98 o 
   7   5   8       77.05       70.40      1.56 o 
   8   5   8      145.75      132.29      3.54 o 
   9   5   8      144.94      140.52      2.01 o 
  10   5   8      348.06      336.91      7.51 o 
  11   5   8       46.43       52.80      5.37 o 
  12   5   8       87.91       91.29     12.02 o 
  13   5   8       18.48        6.37      2.61 o 
 -13   6   8       19.86       19.56      2.94 o 
 -12   6   8       22.64       16.96      1.33 o 
 -11   6   8        0.01        1.13      1.17 o 
 -10   6   8      177.00      160.53      3.34 o 
  -9   6   8        1.99        3.61      1.11 o 
  -8   6   8      388.16      379.57      8.60 o 
  -7   6   8       36.37       42.67      1.48 o 
  -6   6   8       50.12       66.78      2.44 o 
  -5   6   8      326.62      282.13      4.66 o 
  -4   6   8       54.69       74.86      2.79 o 
  -3   6   8      168.45      155.93      5.48 o 
  -2   6   8       39.31       47.99      2.82 o 
  -1   6   8       11.11       12.13      2.45 o 
   0   6   8      323.21      331.68      2.88 o 
   1   6   8       32.99       28.61      2.04 o 
   2   6   8        8.85        1.89      1.41 o 
   3   6   8      254.95      257.95      3.80 o 
   4   6   8       26.12       19.25      1.88 o 
   5   6   8      169.18      174.94      3.06 o 
   6   6   8        4.77        7.54      1.03 o 
   7   6   8       64.58       60.88      1.64 o 
   8   6   8      170.20      160.55      2.94 o 
   9   6   8        2.32        4.77      1.48 o 
  10   6   8       40.51       36.99      2.32 o 
  11   6   8        7.31        3.66      1.35 o 
  12   6   8       48.44       48.22      4.98 o 
 -12   7   8       31.33       30.24      2.61 o 
 -11   7   8        9.17        7.71      1.89 o 
 -10   7   8       56.15       54.09      2.32 o 
  -9   7   8      112.53      120.40      2.76 o 
  -8   7   8       13.55       16.31      2.19 o 
  -7   7   8      300.58      298.54      4.29 o 
  -6   7   8        3.80        4.57      1.97 o 
  -5   7   8      115.08      118.92      2.87 o 
  -4   7   8      271.18      290.91      4.68 o 
  -3   7   8       32.12       26.19      2.25 o 
  -2   7   8        5.71       13.14      2.00 o 
  -1   7   8        7.76        0.17      1.66 o 
   0   7   8       17.07       31.22      2.32 o 
   1   7   8        4.41        6.54      2.16 o 
   2   7   8      343.05      352.04      3.86 o 
   3   7   8      422.12      390.73      4.44 o 
   4   7   8      726.60      771.13      7.12 o 
   5   7   8     6772.96     6926.10     63.27 o 
   6   7   8      159.80      173.74      5.14 o 
   7   7   8       72.12       65.45      2.33 o 
   8   7   8        7.64        2.86      1.24 o 
   9   7   8       34.79       32.86      1.80 o 
  10   7   8      127.35      115.75      5.14 o 
  11   7   8        0.27        0.17      0.95 o 
 -11   8   8        9.69        8.31      2.03 o 
 -10   8   8      111.03      130.65      3.30 o 
  -9   8   8       26.17       27.21      2.36 o 
  -8   8   8       19.76       23.47      2.11 o 
  -7   8   8       33.84       36.04      2.24 o 
  -6   8   8      117.65      119.69      3.06 o 
  -5   8   8        0.61        2.80      2.75 o 
  -4   8   8        3.41        0.89      1.81 o 
  -3   8   8        7.64        8.17      2.06 o 
  -2   8   8      206.60      224.56      3.77 o 
  -1   8   8      201.63      161.27      6.80 o 
   0   8   8     1125.26     1071.71     10.86 o 
   1   8   8        1.89        2.63      2.20 o 
   2   8   8       82.13       78.54      4.19 o 
   3   8   8      176.19      172.85      3.79 o 
   4   8   8      877.17      879.31      8.88 o 
   5   8   8      534.22      505.42      8.47 o 
   6   8   8      249.37      219.70      4.23 o 
   7   8   8       33.23       40.83      2.19 o 
   8   8   8       32.61       31.25      4.03 o 
   9   8   8       41.92       42.49      2.45 o 
  10   8   8       43.48       47.56      3.55 o 
  -9   9   8       27.36       34.93      2.54 o 
  -8   9   8       17.99       19.77      2.20 o 
  -7   9   8       11.00        8.75      2.17 o 
  -6   9   8       34.84       45.45      2.41 o 
  -5   9   8       27.36       33.19      2.90 o 
  -4   9   8        6.13        5.91      3.07 o 
  -3   9   8        0.13        1.42      1.87 o 
  -2   9   8       23.56       28.10      2.24 o 
  -1   9   8      640.90      596.04     14.71 o 
   0   9   8      334.66      304.19      5.07 o 
   1   9   8       14.24       15.43      4.27 o 
   2   9   8       17.87       17.07      2.16 o 
   3   9   8      117.80      133.44      3.33 o 
   4   9   8       63.98       65.05      3.71 o 
   5   9   8      735.05      730.88      9.87 o 
   6   9   8       22.61       22.75      2.59 o 
   7   9   8        0.10        1.13      1.24 o 
   8   9   8       52.32       49.33      2.60 o 
   9   9   8      118.85      122.24      3.55 o 
  -7  10   8       13.00       15.10      2.02 o 
  -6  10   8        8.26        8.31      2.33 o 
  -5  10   8       16.74       18.31      2.64 o 
  -4  10   8        0.39       -1.44      2.97 o 
  -3  10   8        2.44        3.67      2.14 o 
  -2  10   8       99.07       87.26      6.20 o 
  -1  10   8       16.15       17.36      3.87 o 
   0  10   8       98.76       92.98      5.41 o 
   1  10   8        0.01       -1.37      3.33 o 
   2  10   8       43.87       34.55      2.83 o 
   3  10   8        2.32       -0.18      3.07 o 
   4  10   8      104.53      111.54      3.37 o 
   5  10   8       24.05       26.54      2.57 o 
   6  10   8       40.34       38.86      2.62 o 
   7  10   8      129.22      126.72      3.42 o 
  -4  11   8       49.73       50.63      4.02 o 
  -3  11   8      104.55      117.78      5.66 o 
  -2  11   8      284.63      303.82      5.50 o 
  -1  11   8      309.25      298.90      6.42 o 
   0  11   8       35.57       34.09      4.67 o 
   1  11   8       40.94       42.17      3.52 o 
   2  11   8        5.04        5.21      4.08 o 
   3  11   8        8.22        7.68      2.52 o 
   4  11   8      291.90      306.26      6.31 o 
 -13   0   9      179.17      169.00     11.78 o 
 -11   0   9        0.01        1.17      1.58 o 
  -9   0   9        0.27        2.43      1.52 o 
  -7   0   9      383.25      300.25      6.47 o 
  -5   0   9     1234.26     1267.02     16.12 o 
  -3   0   9      862.92     1109.06     13.67 o 
  -1   0   9       51.58       50.89      2.35 o 
   1   0   9      371.00      419.44      6.04 o 
   3   0   9     2455.38     2983.51     29.41 o 
   5   0   9        2.03       -0.37      1.29 o 
   7   0   9      202.99      213.58      8.91 o 
   9   0   9       80.88       93.97      4.88 o 
  11   0   9      281.96      299.37     11.47 o 
  13   0   9       10.13        6.96      4.03 o 
 -14   1   9       34.40       38.60      2.33 o 
 -13   1   9      143.82      146.49      2.77 o 
 -12   1   9        8.06        7.31      1.37 o 
 -11   1   9      171.44      159.96      2.95 o 
 -10   1   9      277.09      288.53      3.60 o 
  -9   1   9        8.92       16.97      2.19 o 
  -8   1   9      170.23      183.77      2.75 o 
  -7   1   9       34.52       33.12      3.10 o 
  -6   1   9      267.70      294.66      4.13 o 
  -5   1   9      698.30      699.43      6.65 o 
  -4   1   9      329.18      423.79      5.49 o 
  -3   1   9        0.32        1.65      1.47 o 
  -2   1   9      272.14      296.55      3.23 o 
  -1   1   9      235.02      236.05      3.66 o 
   0   1   9       45.53       58.08      9.96 o 
   1   1   9     1666.85     1610.44     11.92 o 
   2   1   9       36.76       13.98      0.95 o 
   3   1   9       14.43       42.55      1.30 o 
   4   1   9      424.49      456.34      3.66 o 
   5   1   9      926.08      945.10      6.30 o 
   6   1   9     1575.34     1603.30      8.29 o 
   7   1   9     1122.96      955.33     11.96 o 
   8   1   9       42.47       44.14      3.53 o 
   9   1   9      626.11      570.89      8.77 o 
  10   1   9       87.31       88.63      6.71 o 
  11   1   9       38.55       40.68      3.10 o 
  12   1   9        3.88        3.59      2.93 o 
  13   1   9        8.16        6.88      4.61 o 
  14   1   9        0.74       -1.94      2.93 o 
 -14   2   9      119.70      121.93      3.62 o 
 -13   2   9      270.96      256.94      3.87 o 
 -12   2   9       22.32       25.62      1.97 o 
 -11   2   9      134.57      153.62      2.50 o 
 -10   2   9       10.02        5.97      1.63 o 
  -9   2   9      906.67      940.09      7.16 o 
  -8   2   9      461.36      437.48      4.72 o 
  -7   2   9       61.71       91.63      2.55 o 
  -6   2   9      109.67      135.96      4.15 o 
  -5   2   9     2396.66     2598.59     20.77 o 
  -4   2   9     1502.71     1652.82     15.13 o 
  -3   2   9      252.83      341.79      4.35 o 
  -2   2   9      750.42      840.13      6.67 o 
  -1   2   9      110.50       80.94      1.85 o 
   0   2   9     2680.60     2451.38     17.47 o 
   1   2   9      157.93      199.02      2.07 o 
   2   2   9       98.73      109.38      1.98 o 
   3   2   9       16.59       14.13      1.22 o 
   4   2   9       40.91       50.68      1.29 o 
   5   2   9       88.04       95.19      1.92 o 
   6   2   9      231.63      187.53      1.56 o 
   7   2   9     1250.05     1254.58     14.97 o 
   8   2   9     4613.97     4635.05     52.21 o 
   9   2   9      357.16      350.47      6.57 o 
  10   2   9        0.37        2.68      2.07 o 
  11   2   9      124.64      119.37      3.97 o 
  12   2   9       64.65       76.83      5.81 o 
  13   2   9       15.79       16.28      3.71 o 
  14   2   9      143.57      155.46      6.23 o 
 -14   3   9        0.02        1.09      1.54 o 
 -13   3   9        6.20        4.96      1.81 o 
 -12   3   9       48.09       46.13      2.16 o 
 -11   3   9      972.41      967.34      8.18 o 
 -10   3   9     1754.68     1809.80     14.34 o 
  -9   3   9       39.50       43.53      2.05 o 
  -8   3   9      199.80      207.03      3.76 o 
  -7   3   9      299.04      282.90      4.31 o 
  -6   3   9      307.59      309.41      4.02 o 
  -5   3   9        4.97        4.58      1.44 o 
  -4   3   9      328.96      384.30      4.69 o 
  -3   3   9      782.32      737.12      8.87 o 
  -2   3   9       63.04       64.83      2.88 o 
  -1   3   9      534.31      636.30      7.28 o 
   0   3   9       45.19       31.24      3.28 o 
   1   3   9      395.81      445.49      4.50 o 
   2   3   9      302.38      388.45      3.85 o 
   3   3   9      505.79      608.21      5.42 o 
   4   3   9      407.93      369.23      3.01 o 
   5   3   9        1.90        3.98      0.89 o 
   6   3   9      161.24      158.46      1.80 o 
   7   3   9       66.43       52.78      1.09 o 
   8   3   9       47.95       48.43      2.39 o 
   9   3   9      138.58      141.78      5.95 o 
  10   3   9      294.02      256.82      5.82 o 
  11   3   9       51.80       57.72      5.08 o 
  12   3   9      346.95      376.95      7.74 o 
  13   3   9       80.90       92.83      4.95 o 
 -13   4   9       99.08      106.43      2.95 o 
 -12   4   9        0.01        1.14      1.33 o 
 -11   4   9        0.03        2.06      1.87 o 
 -10   4   9       61.49       72.92      2.62 o 
  -9   4   9        1.30        1.34      1.40 o 
  -8   4   9       20.24       15.23      3.99 o 
  -7   4   9        4.49        6.53      2.36 o 
  -6   4   9      126.21      132.01      3.22 o 
  -5   4   9        1.89        4.69      3.05 o 
  -4   4   9      909.17      910.35      9.59 o 
  -3   4   9      603.98      554.90      8.88 o 
  -2   4   9       60.57       49.13      2.38 o 
  -1   4   9     1055.02     1061.72     11.27 o 
   0   4   9      157.93      132.39      3.29 o 
   1   4   9       57.17       90.61      2.93 o 
   2   4   9       23.37       32.90      1.45 o 
   3   4   9      123.82      104.60      1.64 o 
   4   4   9      138.21      147.43      2.29 o 
   5   4   9      323.19      313.30      4.30 o 
   6   4   9      498.45      499.06      7.02 o 
   7   4   9      163.73      161.14      1.83 o 
   8   4   9      228.46      205.37      1.93 o 
   9   4   9       51.94       43.17      2.46 o 
  10   4   9        7.07        2.82      1.02 o 
  11   4   9       84.22       90.95      4.82 o 
  12   4   9       22.97       18.61      3.39 o 
  13   4   9      301.35      355.41      6.98 o 
 -13   5   9      176.47      159.49      6.30 o 
 -12   5   9        1.56        1.55      1.70 o 
 -11   5   9      271.92      266.41      5.65 o 
 -10   5   9      411.13      404.25      7.47 o 
  -9   5   9       79.36       65.18      2.39 o 
  -8   5   9      490.43      512.47      6.41 o 
  -7   5   9     2908.15     2858.26     25.88 o 
  -6   5   9      190.91      186.82      2.74 o 
  -5   5   9      128.78      134.06      6.85 o 
  -4   5   9      514.68      490.02      4.87 o 
  -3   5   9       11.88       20.37      3.20 o 
  -2   5   9       19.42       31.60      5.18 o 
  -1   5   9      105.67      140.70      5.76 o 
   0   5   9      100.66      100.35      2.19 o 
   1   5   9      341.84      402.87      3.60 o 
   2   5   9       12.43       11.87      1.21 o 
   3   5   9      779.69      818.88      5.86 o 
   4   5   9      709.18      695.88      5.47 o 
   5   5   9       75.48      102.63      2.18 o 
   6   5   9      665.64      630.15      6.23 o 
   7   5   9      486.35      480.30      3.62 o 
   8   5   9        3.73        1.65      0.71 o 
   9   5   9       79.55       66.34      1.48 o 
  10   5   9      198.57      177.57      6.10 o 
  11   5   9      186.99      178.48      4.35 o 
  12   5   9      162.10      194.68     19.16 o 
 -12   6   9       59.53       63.28      2.67 o 
 -11   6   9       34.65       40.24      2.58 o 
 -10   6   9       51.58       44.03      1.77 o 
  -9   6   9      104.74       95.88      4.41 o 
  -8   6   9      191.87      178.10      8.08 o 
  -7   6   9       80.44       73.17      5.12 o 
  -6   6   9      492.33      471.07      8.91 o 
  -5   6   9      317.94      365.40      4.86 o 
  -4   6   9      100.72      111.97      3.32 o 
  -3   6   9     1055.06     1055.43      9.33 o 
  -2   6   9      145.79      164.03      4.36 o 
  -1   6   9       37.93       39.11      1.89 o 
   0   6   9      236.40      247.31      5.35 o 
   1   6   9        1.77        1.28      0.99 o 
   2   6   9       72.52       73.20      1.83 o 
   3   6   9      115.22      127.15      2.00 o 
   4   6   9     1406.07     1423.27      9.58 o 
   5   6   9     2436.53     2491.04     16.41 o 
   6   6   9      123.05      118.66      1.91 o 
   7   6   9       58.45       65.27      1.55 o 
   8   6   9        4.49        3.58      0.85 o 
   9   6   9      335.70      314.12      4.70 o 
  10   6   9      108.45      111.31      3.74 o 
  11   6   9      113.19      117.30      4.94 o 
  12   6   9       22.98       25.97      4.70 o 
 -11   7   9        7.13        6.26      2.03 o 
 -10   7   9        0.14        1.66      2.10 o 
  -9   7   9       30.39       31.62      3.33 o 
  -8   7   9      724.28      724.52      7.27 o 
  -7   7   9      329.16      300.38      6.30 o 
  -6   7   9        7.19        6.65      2.08 o 
  -5   7   9        7.91        7.38      2.13 o 
  -4   7   9        0.67        2.84      1.62 o 
  -3   7   9        0.48       -0.46      2.15 o 
  -2   7   9      495.99      538.78      5.98 o 
  -1   7   9      484.96      452.68      5.87 o 
   0   7   9        1.84       -0.10      1.60 o 
   1   7   9        0.08        0.61      0.82 o 
   2   7   9       92.57       91.19      1.74 o 
   3   7   9      113.79      116.75      2.41 o 
   4   7   9      499.46      516.43      5.40 o 
   5   7   9      154.55      137.77      4.58 o 
   6   7   9       20.04       18.51      1.48 o 
   7   7   9       23.56       25.61      1.45 o 
   8   7   9      218.77      214.78      3.09 o 
   9   7   9       81.70       74.94      2.16 o 
  10   7   9       10.31        9.53      2.05 o 
  11   7   9       40.64       50.17      2.87 o 
 -10   8   9        5.34        4.01      2.64 o 
  -9   8   9      165.12      180.82      3.98 o 
  -8   8   9      221.82      207.39      5.19 o 
  -7   8   9        0.04       -1.12      1.74 o 
  -6   8   9       37.20       38.13      3.05 o 
  -5   8   9       10.40       10.52      2.38 o 
  -4   8   9       61.28       57.69      2.97 o 
  -3   8   9      335.26      275.27      4.88 o 
  -2   8   9       16.32        5.64      2.03 o 
  -1   8   9      357.47      336.32      5.04 o 
   0   8   9        3.10        2.98      1.73 o 
   1   8   9        0.08        0.89      2.70 o 
   2   8   9       39.85       34.11      2.26 o 
   3   8   9      170.88      172.93      5.09 o 
   4   8   9       21.30       24.82      3.26 o 
   5   8   9       95.68      104.71      5.06 o 
   6   8   9       37.57       29.05      2.01 o 
   7   8   9      241.49      213.60      3.33 o 
   8   8   9       12.18       14.03      1.98 o 
   9   8   9      135.78      131.20      4.55 o 
  10   8   9       88.59       84.54      4.77 o 
  -9   9   9      135.71      166.54      5.29 o 
  -8   9   9      222.19      278.15      6.01 o 
  -7   9   9       78.84      107.44      3.51 o 
  -6   9   9       30.74       42.70      3.18 o 
  -5   9   9       30.73       44.94      3.02 o 
  -4   9   9        0.03        2.94      1.95 o 
  -3   9   9       18.86       16.29      2.78 o 
  -2   9   9       50.50       47.70      2.73 o 
  -1   9   9        2.19        0.34      1.65 o 
   0   9   9        0.92        0.20      1.61 o 
   1   9   9       13.89       11.22      2.50 o 
   2   9   9       16.37       14.31      2.54 o 
   3   9   9        0.08       -2.41      2.91 o 
   4   9   9        4.36        3.73      1.83 o 
   5   9   9       52.65       42.02      2.53 o 
   6   9   9      101.97       92.09      3.41 o 
   7   9   9       12.94        7.00      2.17 o 
   8   9   9      268.40      269.71      5.72 o 
  -7  10   9        0.02        0.57      3.33 o 
  -6  10   9        6.89        6.61      1.85 o 
  -5  10   9        5.71        4.31      2.45 o 
  -4  10   9        1.14        2.64      1.95 o 
  -3  10   9      185.15      193.00      4.99 o 
  -2  10   9       63.63       71.06      3.67 o 
  -1  10   9       21.20       12.18      2.09 o 
   0  10   9      122.09      135.19      4.11 o 
   1  10   9        0.68        0.30      1.78 o 
   2  10   9       21.77       24.98      3.71 o 
   3  10   9       17.34       24.20      2.62 o 
   4  10   9        8.87        8.35      2.26 o 
   5  10   9      106.47       93.26      4.94 o 
   6  10   9       20.26       24.56      2.21 o 
  -3  11   9       53.08       58.39      4.16 o 
  -2  11   9       74.50       90.43      4.99 o 
  -1  11   9      224.64      248.19      5.74 o 
   0  11   9       34.77       30.12      3.30 o 
   1  11   9       49.78       43.08      3.81 o 
   2  11   9       30.95       30.09      4.39 o 
   3  11   9       23.84       30.37      2.98 o 
 -14   0  10       93.32       91.82      8.18 o 
 -12   0  10      384.15      373.08      5.89 o 
 -10   0  10      218.62      243.77      5.67 o 
  -8   0  10       60.92       71.43      7.51 o 
  -6   0  10      171.31      196.24      4.47 o 
  -4   0  10     2292.01     2402.90     26.54 o 
  -2   0  10      113.04       87.58      3.31 o 
   0   0  10     3620.74     3738.34     47.90 o 
   2   0  10     3194.88     3228.91     32.88 o 
   4   0  10       55.07       85.93      2.15 o 
   6   0  10      144.66      158.87      4.64 o 
   8   0  10      217.30      211.01      6.10 o 
  10   0  10       83.04       69.93      7.57 o 
  12   0  10       11.11       10.62      3.91 o 
  14   0  10       25.83       22.21      8.54 o 
 -14   1  10        9.42        5.56      1.74 o 
 -13   1  10       57.72       56.29      2.61 o 
 -12   1  10        1.08        0.72      1.37 o 
 -11   1  10       49.12       51.98      1.93 o 
 -10   1  10      446.01      447.37      4.24 o 
  -9   1  10        2.95        2.30      1.32 o 
  -8   1  10       10.27       15.95      2.23 o 
  -7   1  10      224.00      205.98      3.46 o 
  -6   1  10     1102.19     1033.74      9.68 o 
  -5   1  10      681.26      746.89      7.34 o 
  -4   1  10      592.89      553.62      5.76 o 
  -3   1  10       11.49       13.74      1.98 o 
  -2   1  10      284.06      304.20      3.73 o 
  -1   1  10      320.22      428.46      4.27 o 
   0   1  10     1821.41     1894.04     13.69 o 
   1   1  10      283.28      379.39      3.55 o 
   2   1  10      552.25      660.81      4.89 o 
   3   1  10      538.79      605.89      4.71 o 
   4   1  10       99.06      111.90      1.72 o 
   5   1  10       34.09       38.68      1.38 o 
   6   1  10        0.43        1.13      0.77 o 
   7   1  10      145.31      132.16      4.32 o 
   8   1  10      674.38      698.98     11.09 o 
   9   1  10       25.95       27.93      3.12 o 
  10   1  10       19.97       17.27      2.87 o 
  11   1  10       80.80       80.90      5.37 o 
  12   1  10      322.79      318.83      8.93 o 
  13   1  10       27.71       31.28      4.25 o 
  14   1  10        1.11       -1.52      3.38 o 
 -14   2  10        5.67        5.19      1.90 o 
 -13   2  10       39.12       34.34      2.23 o 
 -12   2  10       15.87       19.49      2.12 o 
 -11   2  10       22.45       21.04      2.24 o 
 -10   2  10        5.19        2.96      1.28 o 
  -9   2  10       21.22       26.23      1.48 o 
  -8   2  10       25.81       23.54      2.06 o 
  -7   2  10       37.88       44.75      2.23 o 
  -6   2  10      101.78       93.40      3.13 o 
  -5   2  10      395.06      370.37      6.02 o 
  -4   2  10       84.79      118.45      3.36 o 
  -3   2  10      148.85      100.31      2.59 o 
  -2   2  10       60.31       73.87      2.58 o 
  -1   2  10      552.71      444.89      4.42 o 
   0   2  10     1315.17     1385.15     10.18 o 
   1   2  10      943.52      984.87      7.84 o 
   2   2  10        9.96       13.02      1.57 o 
   3   2  10       54.12       36.33      2.19 o 
   4   2  10       39.73       56.42      1.75 o 
   5   2  10     1543.70     1426.76     10.26 o 
   6   2  10     1044.04     1107.42     13.43 o 
   7   2  10      783.58      765.83      5.72 o 
   8   2  10       79.20       87.71      7.44 o 
   9   2  10       92.68      105.80      3.41 o 
  10   2  10      153.11      154.15      5.55 o 
  11   2  10        0.95       -1.02      3.49 o 
  12   2  10       20.16       19.70      3.02 o 
  13   2  10       11.40       15.91      3.77 o 
 -14   3  10      106.75      106.59      3.41 o 
 -13   3  10      399.34      402.29      5.00 o 
 -12   3  10      384.00      372.20      5.43 o 
 -11   3  10      259.44      262.88      4.54 o 
 -10   3  10        5.67        3.14      1.88 o 
  -9   3  10       43.12       42.99      1.76 o 
  -8   3  10       26.59       28.82      2.04 o 
  -7   3  10       21.91       21.40      1.69 o 
  -6   3  10      464.89      499.89      6.26 o 
  -5   3  10      605.83      709.43      6.65 o 
  -4   3  10       64.00       39.63      2.04 o 
  -3   3  10       38.92       40.25      2.11 o 
  -2   3  10       60.20       83.38      3.30 o 
  -1   3  10      424.15      501.32      7.23 o 
   0   3  10      458.23      523.05      5.53 o 
   1   3  10        4.35        1.04      1.75 o 
   2   3  10      538.21      585.87      5.41 o 
   3   3  10       68.10       42.66      1.41 o 
   4   3  10        3.76        0.40      0.89 o 
   5   3  10       21.40       23.27      1.05 o 
   6   3  10      545.08      531.92      3.86 o 
   7   3  10     1157.26     1113.32      6.61 o 
   8   3  10      639.68      645.21     10.95 o 
   9   3  10       38.50       41.81      3.31 o 
  10   3  10      134.95      139.45      5.99 o 
  11   3  10        1.31        1.01      2.11 o 
  12   3  10      107.72      117.06      5.06 o 
  13   3  10        7.65       10.79      3.60 o 
 -13   4  10       51.80       51.79      4.28 o 
 -12   4  10        4.19        5.03      1.90 o 
 -11   4  10      523.00      547.20      7.34 o 
 -10   4  10       18.45       18.03      1.57 o 
  -9   4  10      167.18      145.03      2.97 o 
  -8   4  10      567.90      581.07      7.01 o 
  -7   4  10      263.56      260.18      5.91 o 
  -6   4  10        7.75       11.88      1.96 o 
  -5   4  10      316.69      303.89      5.66 o 
  -4   4  10        0.00       10.98      3.51 o 
  -3   4  10       89.63       53.91      4.18 o 
  -2   4  10      458.30      421.72      6.49 o 
  -1   4  10      101.45       75.59      3.35 o 
   0   4  10       53.21       25.15      2.86 o 
   1   4  10      131.82      138.01      4.84 o 
   2   4  10     2698.67     2838.19     26.55 o 
   3   4  10      372.36      323.61      3.12 o 
   4   4  10       87.66       91.91      1.72 o 
   5   4  10      309.45      277.41      2.67 o 
   6   4  10      259.72      267.35      2.57 o 
   7   4  10      647.57      653.31      4.31 o 
   8   4  10       46.26       40.58      1.08 o 
   9   4  10      319.43      299.65      9.83 o 
  10   4  10      603.73      509.88     23.41 o 
  11   4  10       68.69       66.13      3.31 o 
  12   4  10       73.51       89.58      5.06 o 
  13   4  10      157.04      190.75      6.46 o 
 -13   5  10       48.98       47.25      2.55 o 
 -12   5  10        3.98        2.69      1.30 o 
 -11   5  10        9.24        6.12      1.89 o 
 -10   5  10      547.76      508.86      8.90 o 
  -9   5  10        7.64        5.77      1.38 o 
  -8   5  10        1.94        2.57      1.41 o 
  -7   5  10        0.48       -0.31      0.99 o 
  -6   5  10       75.40       72.48      2.14 o 
  -5   5  10      393.30      357.82      3.92 o 
  -4   5  10      140.64      119.26      4.48 o 
  -3   5  10       58.26       42.05      4.05 o 
  -2   5  10       46.74       12.33      2.32 o 
  -1   5  10      513.80      506.42      5.16 o 
   0   5  10        0.11        2.43      1.10 o 
   1   5  10       83.23       65.09      1.46 o 
   2   5  10      107.06       84.41      2.24 o 
   3   5  10      228.41      207.63      2.70 o 
   4   5  10        8.22        2.79      1.15 o 
   5   5  10      382.95      381.38      4.20 o 
   6   5  10      408.39      430.34      3.87 o 
   7   5  10       90.99       86.96      1.55 o 
   8   5  10        2.55        0.96      0.82 o 
   9   5  10       32.46       29.92      1.11 o 
  10   5  10        1.10        1.17      1.55 o 
  11   5  10       45.04       44.86      3.67 o 
  12   5  10        0.17        3.28      2.98 o 
 -12   6  10      223.12      222.87      4.36 o 
 -11   6  10       27.29       40.25      4.13 o 
 -10   6  10      208.00      216.54      4.42 o 
  -9   6  10      118.50      110.78      3.88 o 
  -8   6  10      210.94      226.20      4.81 o 
  -7   6  10      206.20      199.01      6.32 o 
  -6   6  10      401.67      418.02      6.23 o 
  -5   6  10      125.21      101.90      5.56 o 
  -4   6  10      144.85      148.49      4.19 o 
  -3   6  10      399.94      362.68      5.15 o 
  -2   6  10       17.09       15.07      0.68 o 
  -1   6  10      640.23      646.18      7.61 o 
   0   6  10      302.06      323.00      3.32 o 
   1   6  10        0.18        0.64      1.09 o 
   2   6  10     2385.63     2479.56     34.36 o 
   3   6  10     1706.59     1672.52     12.13 o 
   4   6  10       12.79       15.24      1.18 o 
   5   6  10        1.18        0.65      0.96 o 
   6   6  10        1.16        1.53      0.88 o 
   7   6  10       32.08       28.73      1.38 o 
   8   6  10        0.41        1.15      0.94 o 
   9   6  10       17.56       18.87      1.25 o 
  10   6  10       50.11       51.02      2.72 o 
  11   6  10        9.29       14.28      5.00 o 
 -11   7  10        0.34        1.71      2.12 o 
 -10   7  10       67.82       64.03      3.74 o 
  -9   7  10        0.84        2.70      2.19 o 
  -8   7  10      312.20      257.21      5.22 o 
  -7   7  10        4.98        0.82      2.13 o 
  -6   7  10      248.71      273.79      6.27 o 
  -5   7  10       55.81       54.19      3.58 o 
  -4   7  10      116.45       92.38      3.17 o 
  -3   7  10      365.69      282.28      4.07 o 
  -2   7  10     1616.72     1436.43     16.87 o 
  -1   7  10       10.02       20.63      2.71 o 
   0   7  10       32.98       24.92      1.15 o 
   1   7  10        0.57        2.52      0.89 o 
   2   7  10       81.85       73.64      2.96 o 
   3   7  10      219.05      220.96      4.02 o 
   4   7  10      146.14      160.69      2.48 o 
   5   7  10      424.81      411.75      4.07 o 
   6   7  10        8.38       10.17      1.55 o 
   7   7  10        3.82        3.63      1.05 o 
   8   7  10       12.40        7.84      1.04 o 
   9   7  10        0.70        0.86      1.08 o 
  10   7  10        0.07       -1.19      1.90 o 
 -10   8  10        6.21        6.02      2.68 o 
  -9   8  10       98.23       95.91      4.57 o 
  -8   8  10       13.38       10.99      2.32 o 
  -7   8  10      801.25      829.01     10.89 o 
  -6   8  10        0.01        3.06      2.33 o 
  -5   8  10        1.28       -0.27      2.16 o 
  -4   8  10      642.19      604.53      6.57 o 
  -3   8  10      682.69      588.68      7.15 o 
  -2   8  10        1.92        3.54      2.63 o 
  -1   8  10       83.30       80.58      2.62 o 
   0   8  10       12.03        7.81      2.66 o 
   1   8  10        0.37       -0.34      1.41 o 
   2   8  10        0.02        2.11      2.11 o 
   3   8  10      138.52      127.37      2.03 o 
   4   8  10       34.93       32.97      1.24 o 
   5   8  10      114.59      101.24      3.46 o 
   6   8  10       71.76       66.60      1.47 o 
   7   8  10        0.24        0.07      0.85 o 
   8   8  10        4.34        5.43      1.29 o 
   9   8  10       70.59       74.09      2.14 o 
  -8   9  10        3.99        2.82      3.55 o 
  -7   9  10       93.39      119.17      3.62 o 
  -6   9  10        1.55        1.53      3.09 o 
  -5   9  10        0.11        1.24      1.93 o 
  -4   9  10       29.26       20.97      2.38 o 
  -3   9  10        6.77        4.49      2.17 o 
  -2   9  10      324.12      294.85      5.18 o 
  -1   9  10       20.58       17.46      2.06 o 
   0   9  10      158.52      151.37      4.35 o 
   1   9  10       90.06       91.35      2.86 o 
   2   9  10        0.50       -3.51      3.51 o 
   3   9  10      323.39      310.52      4.12 o 
   4   9  10      262.66      265.84      3.59 o 
   5   9  10       65.15       58.53      2.42 o 
   6   9  10      101.44       92.13      2.80 o 
   7   9  10        5.72        5.00      1.37 o 
   8   9  10       11.73       11.45      2.19 o 
  -6  10  10        4.51        4.82      3.69 o 
  -5  10  10        4.66        4.76      2.72 o 
  -4  10  10       13.25       13.87      2.76 o 
  -3  10  10       41.87       40.20      3.05 o 
  -2  10  10        1.48        0.56      2.33 o 
  -1  10  10      144.76      170.22      4.85 o 
   0  10  10        0.61        0.36      1.96 o 
   1  10  10      128.97      137.90      3.73 o 
   2  10  10      364.54      379.17      8.45 o 
   3  10  10       11.65       13.07      2.13 o 
   4  10  10       85.09       88.43      3.61 o 
   5  10  10       11.12       12.27      1.88 o 
  -2  11  10       18.16       15.46      2.83 o 
  -1  11  10       14.28       16.10      4.09 o 
   0  11  10       33.21       36.87      3.01 o 
   1  11  10        0.17       -2.09      2.26 o 
 -13   0  11      496.51      494.18      7.85 o 
 -11   0  11      554.38      575.47     12.97 o 
  -9   0  11      435.61      490.89      6.50 o 
  -7   0  11      159.46      213.90      7.78 o 
  -5   0  11     1446.28     1635.24     18.55 o 
  -3   0  11       17.25        4.50      2.67 o 
  -1   0  11      272.79      276.01      5.04 o 
   1   0  11      412.90      391.47      4.81 o 
   3   0  11      466.11      427.53      5.18 o 
   5   0  11       92.50       73.38      1.60 o 
   7   0  11      346.04      315.61      7.57 o 
   9   0  11       85.32       78.72      7.44 o 
  11   0  11        3.65        4.64      3.54 o 
  13   0  11      474.98      556.28     18.06 o 
 -14   1  11        5.87        2.31      2.07 o 
 -13   1  11      102.38      118.70      2.91 o 
 -12   1  11      364.67      364.36      4.71 o 
 -11   1  11      919.29      912.53     11.44 o 
 -10   1  11      149.33      151.58      3.04 o 
  -9   1  11        1.17        0.06      1.31 o 
  -8   1  11       95.36       89.90      4.65 o 
  -7   1  11     1404.77     1478.25     12.56 o 
  -6   1  11      229.05      223.66      3.96 o 
  -5   1  11        6.31       11.43      2.70 o 
  -4   1  11       27.03       23.59      2.31 o 
  -3   1  11      441.71      400.86      4.52 o 
  -2   1  11       71.22       56.13      2.36 o 
  -1   1  11     1398.14     1494.73     12.09 o 
   0   1  11     1901.06     2154.22     16.71 o 
   1   1  11      618.31      646.68      6.11 o 
   2   1  11        0.98        0.24      0.83 o 
   3   1  11      179.83      174.49      2.30 o 
   4   1  11       12.58       20.55      0.94 o 
   5   1  11      224.31      235.77      2.76 o 
   6   1  11       77.41       86.85      1.39 o 
   7   1  11       58.42       42.03      3.31 o 
   8   1  11       18.13       12.39      2.72 o 
   9   1  11        1.64        4.55      2.11 o 
  10   1  11       41.44       51.95      4.45 o 
  11   1  11      173.02      177.34     10.92 o 
  12   1  11       15.01       18.26      3.81 o 
  13   1  11        5.25        5.92      2.98 o 
 -14   2  11      300.15      301.80      6.50 o 
 -13   2  11     1078.18     1082.26     18.49 o 
 -12   2  11     1169.94     1226.65     17.53 o 
 -11   2  11        0.01        1.51      1.70 o 
 -10   2  11       19.48       19.70      2.37 o 
  -9   2  11      248.24      247.18      3.49 o 
  -8   2  11       13.91        9.06      2.17 o 
  -7   2  11       18.23       22.43      2.82 o 
  -6   2  11       52.10       54.24      3.97 o 
  -5   2  11      578.61      666.21      7.21 o 
  -4   2  11        4.39       17.35      1.98 o 
  -3   2  11       17.98       21.84      2.46 o 
  -2   2  11      120.47       89.05      2.75 o 
  -1   2  11        0.02        3.07      2.00 o 
   0   2  11      489.37      524.40      5.10 o 
   1   2  11      242.42      239.61      3.65 o 
   2   2  11      645.54      649.74      7.53 o 
   3   2  11      401.32      413.08      4.78 o 
   4   2  11     1332.34     1221.85      9.24 o 
   5   2  11        1.26        1.19      0.70 o 
   6   2  11      993.32      943.24      5.98 o 
   7   2  11      883.67      773.60     12.14 o 
   8   2  11       48.64       55.27      4.33 o 
   9   2  11       57.40       61.18      3.73 o 
  10   2  11       33.97       34.36      4.75 o 
  11   2  11      171.72      171.02      4.74 o 
  12   2  11        0.30        1.51      2.41 o 
  13   2  11       27.76       31.30      5.82 o 
 -13   3  11      186.05      191.40      3.82 o 
 -12   3  11      111.59      111.56      2.80 o 
 -11   3  11       74.93       78.78      2.79 o 
 -10   3  11       30.99       33.49      2.33 o 
  -9   3  11      273.08      264.01      4.75 o 
  -8   3  11      215.08      237.78      3.20 o 
  -7   3  11      215.47      239.52      9.01 o 
  -6   3  11      942.26      931.19      8.57 o 
  -5   3  11      122.33      120.67      3.06 o 
  -4   3  11      129.27      106.39      2.87 o 
  -3   3  11       46.16       72.52      2.29 o 
  -2   3  11       48.96       41.96      3.01 o 
  -1   3  11       67.63      103.12      3.51 o 
   0   3  11      148.71      176.39      4.26 o 
   1   3  11       74.46       74.08      3.69 o 
   2   3  11     1591.50     1478.22     14.41 o 
   3   3  11      101.04       68.19      2.94 o 
   4   3  11      242.08      238.44      2.60 o 
   5   3  11     3504.33     3571.64     23.93 o 
   6   3  11     1902.67     1919.05     12.32 o 
   7   3  11       54.12       39.32      1.05 o 
   8   3  11       11.78        5.72      0.85 o 
   9   3  11       60.92       49.91      4.60 o 
  10   3  11       13.90        8.61      2.37 o 
  11   3  11       37.81       33.88      3.06 o 
  12   3  11        1.40        0.91      3.84 o 
  13   3  11      167.23      183.72      6.46 o 
 -13   4  11        6.17        5.26      2.12 o 
 -12   4  11      206.44      205.84      3.48 o 
 -11   4  11       40.85       42.22      2.43 o 
 -10   4  11       11.75       11.30      1.93 o 
  -9   4  11       19.22       14.86      2.89 o 
  -8   4  11      103.69       94.92      2.79 o 
  -7   4  11      241.23      257.44      4.52 o 
  -6   4  11      230.24      210.26      3.90 o 
  -5   4  11       93.60       75.01      5.66 o 
  -4   4  11       90.79       81.06      4.71 o 
  -3   4  11       32.22       33.96      2.99 o 
  -2   4  11       11.35       23.68      3.63 o 
  -1   4  11     1888.04     2017.21     25.33 o 
   0   4  11      298.37      270.02      6.04 o 
   1   4  11      294.78      243.68      3.27 o 
   2   4  11      545.01      497.01      8.04 o 
   3   4  11      136.26      114.90      1.93 o 
   4   4  11       31.63       36.42      1.39 o 
   5   4  11      280.45      288.69      2.69 o 
   6   4  11      110.86      106.73      1.66 o 
   7   4  11        0.00        1.09      1.01 o 
   8   4  11      146.53      120.25      2.16 o 
   9   4  11        2.58        3.95      1.55 o 
  10   4  11        4.61        4.28      2.20 o 
  11   4  11       25.34       20.15      4.62 o 
  12   4  11       18.44       19.33      3.73 o 
 -12   5  11      160.48      164.57      4.64 o 
 -11   5  11        9.98       12.08      1.83 o 
 -10   5  11       76.67       62.65      3.03 o 
  -9   5  11      595.91      585.79     10.64 o 
  -8   5  11      157.99      156.99      3.36 o 
  -7   5  11        3.65        4.18      1.46 o 
  -6   5  11       10.57       10.95      1.41 o 
  -5   5  11        8.61       10.04      1.36 o 
  -4   5  11       89.21       71.68      4.03 o 
  -3   5  11        2.43       17.46      2.96 o 
  -2   5  11        4.75        5.16      2.94 o 
  -1   5  11       22.49       32.46      1.27 o 
   0   5  11        1.17        1.31      1.05 o 
   1   5  11      386.38      396.83      3.92 o 
   2   5  11     3156.36     3126.98     21.63 o 
   3   5  11     4715.16     4629.97     32.29 o 
   4   5  11      388.52      398.52      4.44 o 
   5   5  11      682.01      735.85      5.87 o 
   6   5  11     1567.12     1576.26     10.73 o 
   7   5  11      282.40      284.61      3.01 o 
   8   5  11      123.55      111.27      1.64 o 
   9   5  11       25.61       20.80      2.23 o 
  10   5  11       91.89      108.74      4.32 o 
  11   5  11      161.69      171.84      6.90 o 
  12   5  11        3.24        1.46      2.90 o 
 -11   6  11      101.05       94.37      4.04 o 
 -10   6  11     1123.56     1079.41     12.58 o 
  -9   6  11      368.64      354.94      5.24 o 
  -8   6  11        2.44        4.93      1.88 o 
  -7   6  11        1.00        1.29      1.39 o 
  -6   6  11       36.72       22.50      2.40 o 
  -5   6  11      171.92      151.18      4.03 o 
  -4   6  11       39.60       31.31      1.92 o 
  -3   6  11      548.37      486.03      4.49 o 
  -2   6  11       88.36      102.57      2.40 o 
  -1   6  11      122.24      120.52      3.37 o 
   0   6  11       27.78       24.86      1.38 o 
   1   6  11      382.49      421.97      3.88 o 
   2   6  11     2154.39     2146.38     15.19 o 
   3   6  11      186.64      187.42      2.90 o 
   4   6  11      332.57      334.71      3.25 o 
   5   6  11       13.33       14.10      1.35 o 
   6   6  11       72.96       73.49      1.90 o 
   7   6  11        2.31        4.68      1.16 o 
   8   6  11       17.53       22.46      1.08 o 
   9   6  11        0.17        0.28      1.15 o 
  10   6  11        0.23        4.72      2.53 o 
  11   6  11       29.16       20.57      4.44 o 
 -10   7  11        5.77        5.65      1.94 o 
  -9   7  11      166.55      135.99      3.65 o 
  -8   7  11      238.98      251.27      4.44 o 
  -7   7  11       81.92       87.67      3.59 o 
  -6   7  11      144.52      154.41      3.56 o 
  -5   7  11      114.70      101.16      4.80 o 
  -4   7  11       60.69       51.32      3.08 o 
  -3   7  11      173.93      119.28      4.00 o 
  -2   7  11       25.30       14.65      2.08 o 
  -1   7  11        8.33       10.38      2.16 o 
   0   7  11       10.58       11.75      1.56 o 
   1   7  11      372.64      361.26      3.59 o 
   2   7  11      160.05      156.61      2.70 o 
   3   7  11       75.94       62.03      2.02 o 
   4   7  11      146.39      158.12      3.69 o 
   5   7  11       36.23       35.05      1.53 o 
   6   7  11        0.42        1.18      1.13 o 
   7   7  11       13.70       14.54      1.25 o 
   8   7  11      119.97      123.73      2.15 o 
   9   7  11        1.78        0.33      0.99 o 
  10   7  11      135.27      140.24      4.60 o 
  -9   8  11        0.00        1.45      2.92 o 
  -8   8  11       33.54       35.51      2.72 o 
  -7   8  11      231.59      228.47      4.32 o 
  -6   8  11       76.30       74.97      4.45 o 
  -5   8  11      207.83      229.97      4.93 o 
  -4   8  11        2.90        1.95      2.96 o 
  -3   8  11      123.55      112.22      3.35 o 
  -2   8  11      334.91      359.59      5.26 o 
  -1   8  11        0.90        1.93      2.16 o 
   0   8  11       65.68       70.02      2.63 o 
   1   8  11        0.00        3.19      1.69 o 
   2   8  11       60.98       55.55      1.60 o 
   3   8  11        0.04        0.06      0.88 o 
   4   8  11       17.45       18.37      1.39 o 
   5   8  11       63.37       61.58      2.92 o 
   6   8  11       79.45       82.01      2.97 o 
   7   8  11        7.69       12.35      2.18 o 
   8   8  11       17.17       12.21      1.60 o 
   9   8  11       12.89        9.13      1.90 o 
  -8   9  11       67.13       71.11      2.88 o 
  -7   9  11        3.51        3.80      2.54 o 
  -6   9  11       43.75       50.10      3.22 o 
  -5   9  11       26.11       20.81      4.04 o 
  -4   9  11        8.82       14.39      3.44 o 
  -3   9  11      269.55      239.89      5.73 o 
  -2   9  11       12.39       11.73      2.70 o 
  -1   9  11        0.41        2.33      2.57 o 
   0   9  11        6.31        0.83      1.67 o 
   1   9  11       16.38       17.37      2.43 o 
   2   9  11        3.65        2.92      1.51 o 
   3   9  11      420.48      414.31      5.07 o 
   4   9  11      100.21       94.96      3.38 o 
   5   9  11        0.07        0.08      1.63 o 
   6   9  11       16.86       14.98      1.94 o 
   7   9  11       75.87       79.95      1.96 o 
  -5  10  11       15.38       11.98      4.13 o 
  -4  10  11        6.27        7.75      2.86 o 
  -3  10  11       36.89       36.35      2.84 o 
  -2  10  11      162.81      171.31      4.34 o 
  -1  10  11       20.76       23.57      3.62 o 
   0  10  11       20.20       27.49      2.59 o 
   1  10  11        4.49        5.59      2.65 o 
   2  10  11      109.94      112.82      3.37 o 
   3  10  11      160.40      162.63      4.69 o 
   4  10  11       31.97       42.37      3.66 o 
   5  10  11      171.04      178.62      3.81 o 
 -12   0  12        0.33        0.37      4.27 o 
 -10   0  12        0.34        1.93      2.27 o 
  -8   0  12     2545.42     2672.26     51.69 o 
  -6   0  12       98.86       88.73      6.37 o 
  -4   0  12      859.59      715.96      9.47 o 
  -2   0  12        2.32        6.50      2.19 o 
   0   0  12      587.66      639.72      7.59 o 
   2   0  12        0.63       -0.21      2.50 o 
   4   0  12       29.46       29.52      1.83 o 
   6   0  12        4.01        2.47      1.60 o 
   8   0  12      118.33      141.45      8.42 o 
  10   0  12      115.97      103.37      5.49 o 
  12   0  12      666.96      750.94     20.14 o 
 -13   1  12      116.95      122.15      2.77 o 
 -12   1  12     1244.00     1288.74     31.88 o 
 -11   1  12       35.46       38.90      2.09 o 
 -10   1  12       65.18       69.03      2.65 o 
  -9   1  12        2.34        1.09      1.45 o 
  -8   1  12       33.42       21.57      3.08 o 
  -7   1  12      318.71      317.07      5.16 o 
  -6   1  12      437.16      412.05      5.03 o 
  -5   1  12      205.57      215.64      4.52 o 
  -4   1  12       45.27       43.66      3.32 o 
  -3   1  12      392.78      363.72      5.13 o 
  -2   1  12      380.01      379.93      4.78 o 
  -1   1  12      123.51      113.85      2.55 o 
   0   1  12      237.74      247.15      2.97 o 
   1   1  12      179.45      212.08      2.98 o 
   2   1  12       89.74       89.08      1.89 o 
   3   1  12       24.52       21.08      1.52 o 
   4   1  12      545.38      544.95      4.75 o 
   5   1  12        5.99        4.37      1.26 o 
   6   1  12      151.97      124.35      1.64 o 
   7   1  12        4.65       10.40      0.62 o 
   8   1  12      262.63      199.31      6.41 o 
   9   1  12        6.53        5.10      2.29 o 
  10   1  12        0.30       -3.10      3.84 o 
  11   1  12       42.50       62.84      5.78 o 
  12   1  12       11.49        5.69      3.05 o 
  13   1  12        2.30        2.15      4.70 o 
 -13   2  12       26.35       25.37      2.73 o 
 -12   2  12       37.09       40.28      6.75 o 
 -11   2  12       28.04       28.79      1.87 o 
 -10   2  12       38.06       36.60      1.75 o 
  -9   2  12        6.75        7.92      1.39 o 
  -8   2  12      118.38      138.52      4.67 o 
  -7   2  12      200.17      178.71      3.94 o 
  -6   2  12       66.41       84.78      3.83 o 
  -5   2  12       80.04      101.56      4.50 o 
  -4   2  12       34.10       47.85      2.34 o 
  -3   2  12       71.76       44.04      2.85 o 
  -2   2  12      912.39      900.50      8.42 o 
  -1   2  12       51.70       55.25      3.08 o 
   0   2  12      358.53      351.67      3.84 o 
   1   2  12       61.06       40.86      1.85 o 
   2   2  12       42.81       36.99      2.39 o 
   3   2  12        0.44        2.06      1.98 o 
   4   2  12      561.69      561.33      5.55 o 
   5   2  12      275.19      286.10      3.47 o 
   6   2  12      192.20      183.55      1.95 o 
   7   2  12      103.18       90.88      1.42 o 
   8   2  12        1.63        1.68      0.75 o 
   9   2  12      231.20      222.14      7.07 o 
  10   2  12        0.73        2.20      2.24 o 
  11   2  12      185.31      204.82      5.18 o 
  12   2  12      107.09      124.61     10.01 o 
 -13   3  12      435.07      451.79      7.65 o 
 -12   3  12      170.80      148.81      4.54 o 
 -11   3  12        0.75        0.95      1.56 o 
 -10   3  12        1.73        1.49      1.70 o 
  -9   3  12       36.19       40.20      2.13 o 
  -8   3  12       33.10       30.36      2.10 o 
  -7   3  12        3.73        3.58      1.35 o 
  -6   3  12       11.38        9.17      2.15 o 
  -5   3  12       22.04       23.40      2.09 o 
  -4   3  12      220.47      289.06      4.30 o 
  -3   3  12     1113.17     1110.26     10.95 o 
  -2   3  12        3.71        1.95      1.66 o 
  -1   3  12      116.64      160.97      4.20 o 
   0   3  12      511.85      516.00      8.11 o 
   1   3  12       23.89       38.57      3.07 o 
   2   3  12     1138.33     1009.30     10.28 o 
   3   3  12        5.72        6.43      1.69 o 
   4   3  12     1160.54     1188.69      9.97 o 
   5   3  12     1477.20     1502.45     10.07 o 
   6   3  12     1498.47     1439.31      9.17 o 
   7   3  12        3.30       15.94      0.87 o 
   8   3  12     1374.79     1199.96     14.97 o 
   9   3  12       52.51       45.50      3.60 o 
  10   3  12       90.13       95.95      4.21 o 
  11   3  12        5.58        4.21      4.06 o 
  12   3  12      126.22      141.66      8.91 o 
 -12   4  12        3.37        3.27      2.16 o 
 -11   4  12       23.97       19.84      2.14 o 
 -10   4  12       37.28       34.64      1.78 o 
  -9   4  12       34.69       33.39      1.97 o 
  -8   4  12        1.63        1.88      1.37 o 
  -7   4  12       75.59       76.99      2.52 o 
  -6   4  12      234.80      245.41      7.31 o 
  -5   4  12      155.13      126.73      4.12 o 
  -4   4  12        3.36        0.49      2.23 o 
  -3   4  12       74.11       90.64      5.66 o 
  -2   4  12      619.56      677.31      8.80 o 
  -1   4  12      280.91      278.63      6.13 o 
   0   4  12      184.86      143.49      3.74 o 
   1   4  12        0.83        1.44      1.85 o 
   2   4  12     1397.43     1304.80     10.37 o 
   3   4  12      990.96     1023.11      7.12 o 
   4   4  12       25.48       21.76      1.36 o 
   5   4  12     2914.90     2903.55     20.01 o 
   6   4  12      733.73      745.43      5.73 o 
   7   4  12      355.11      331.00      3.31 o 
   8   4  12       33.73       32.34      1.01 o 
   9   4  12      157.88      151.41     10.94 o 
  10   4  12      183.17      170.84      6.64 o 
  11   4  12       58.88       58.18      5.65 o 
  12   4  12      137.73      161.60      5.91 o 
 -12   5  12       51.47       43.17      3.73 o 
 -11   5  12        6.30        4.32      1.68 o 
 -10   5  12       62.79       62.91      5.18 o 
  -9   5  12       88.35       90.51      4.79 o 
  -8   5  12       31.90       27.88      2.28 o 
  -7   5  12        1.92        2.47      1.40 o 
  -6   5  12       77.15       73.40      2.50 o 
  -5   5  12       92.35       92.60      4.16 o 
  -4   5  12        0.28        2.29      2.22 o 
  -3   5  12      289.47      271.34      6.24 o 
  -2   5  12      149.84      171.56      5.39 o 
  -1   5  12        6.88        2.97      2.07 o 
   0   5  12      270.00      271.90      3.79 o 
   1   5  12      727.40      682.79      5.44 o 
   2   5  12     1507.25     1450.35     23.03 o 
   3   5  12        1.22        2.09      1.17 o 
   4   5  12      159.45      191.79      2.45 o 
   5   5  12      557.05      555.83      4.50 o 
   6   5  12       12.22       19.32      1.51 o 
   7   5  12      112.70      110.61      1.72 o 
   8   5  12       44.32       35.61      1.72 o 
   9   5  12        3.60        4.64      1.78 o 
  10   5  12      157.27      178.19      6.72 o 
  11   5  12      179.58      214.62     11.72 o 
 -11   6  12       87.53       95.73      4.28 o 
 -10   6  12      193.42      181.67      4.69 o 
  -9   6  12      110.96      125.41      5.60 o 
  -8   6  12        9.42       13.35      2.80 o 
  -7   6  12       13.38       14.20      3.79 o 
  -6   6  12      447.15      439.59      6.76 o 
  -5   6  12     1022.57      883.44     32.30 o 
  -4   6  12      413.34      378.49      9.50 o 
  -3   6  12      600.79      555.45      9.68 o 
  -2   6  12       78.03       91.12      2.69 o 
  -1   6  12        4.25        4.20      1.02 o 
   0   6  12       23.69       36.50      1.78 o 
   1   6  12      146.22      148.89      2.27 o 
   2   6  12       36.25       31.55      1.50 o 
   3   6  12      258.50      258.27      2.90 o 
   4   6  12        8.78        4.90      0.99 o 
   5   6  12        3.04        3.02      1.05 o 
   6   6  12       55.78       51.48      1.33 o 
   7   6  12      179.23      191.64      2.53 o 
   8   6  12        0.17        0.87      0.99 o 
   9   6  12       38.17       30.71      3.48 o 
  10   6  12        0.06       -2.13      3.49 o 
 -10   7  12      109.06       83.85      3.46 o 
  -9   7  12     1193.95     1224.70     11.23 o 
  -8   7  12       13.22        3.94      2.22 o 
  -7   7  12       52.94       65.89      2.99 o 
  -6   7  12      272.84      227.84      4.86 o 
  -5   7  12       19.65       17.52      2.23 o 
  -4   7  12       47.09       44.70      3.54 o 
  -3   7  12      121.74      132.57      5.63 o 
  -2   7  12       45.24       58.96      2.44 o 
  -1   7  12        3.85        2.63      0.68 o 
   0   7  12        1.44        2.70      0.95 o 
   1   7  12       24.10       20.85      1.52 o 
   2   7  12        6.92        8.03      1.22 o 
   3   7  12       18.04       11.35      1.32 o 
   4   7  12        0.26        2.57      1.42 o 
   5   7  12      103.88      107.36      2.19 o 
   6   7  12      261.44      267.42      3.52 o 
   7   7  12        0.17        0.93      1.08 o 
   8   7  12       46.56       49.96      1.50 o 
   9   7  12       44.81       43.34      3.33 o 
  -9   8  12       48.65       46.08      2.78 o 
  -8   8  12      176.14      167.91      4.13 o 
  -7   8  12        5.47       -1.28      2.39 o 
  -6   8  12       54.01       58.02      4.58 o 
  -5   8  12       72.62       74.99      3.81 o 
  -4   8  12       80.94       86.71      5.78 o 
  -3   8  12      105.33       84.34      3.41 o 
  -2   8  12       50.50       61.34      4.67 o 
  -1   8  12       35.33       26.32      3.14 o 
   0   8  12       53.76       60.61      3.40 o 
   1   8  12       19.11       15.91      1.88 o 
   2   8  12        9.85        8.22      1.33 o 
   3   8  12        3.13        4.29      1.27 o 
   4   8  12      113.94      103.38      2.47 o 
   5   8  12        0.03        1.31      1.39 o 
   6   8  12        1.17        1.47      0.99 o 
   7   8  12      302.67      299.02      4.69 o 
   8   8  12        9.66        7.76      1.29 o 
  -7   9  12       59.84       66.44      3.28 o 
  -6   9  12       22.65       22.11      3.12 o 
  -5   9  12        2.58        3.81      2.34 o 
  -4   9  12        1.24        4.33      2.83 o 
  -3   9  12       61.01       72.40      4.16 o 
  -2   9  12       20.39       23.69      2.56 o 
  -1   9  12      128.83      139.23      4.20 o 
   0   9  12       65.65       62.23      2.61 o 
   1   9  12       38.61       47.48      3.38 o 
   2   9  12      112.31      127.54      3.35 o 
   3   9  12        0.05        1.26      2.30 o 
   4   9  12        0.04       -1.73      2.15 o 
   5   9  12       22.27       22.96      1.94 o 
   6   9  12        0.61        0.00      1.18 o 
  -4  10  12       14.95       11.43      4.11 o 
  -3  10  12        0.89        1.55      3.11 o 
  -2  10  12       37.47       36.52      2.67 o 
  -1  10  12        5.32        4.39      2.63 o 
   0  10  12       34.25       43.68      3.37 o 
   1  10  12        1.25        0.33      2.03 o 
   2  10  12       10.18        8.45      2.52 o 
   3  10  12      186.72      194.53      5.29 o 
 -13   0  13      175.20      169.55      8.48 o 
 -11   0  13       14.65       24.37      2.75 o 
  -9   0  13       42.44        9.86     15.13 o 
  -7   0  13       21.75       28.95      3.14 o 
  -5   0  13       63.71       57.25      5.82 o 
  -3   0  13      158.69      173.07      4.95 o 
  -1   0  13      166.71      172.09      6.35 o 
   1   0  13        2.94       16.05      3.02 o 
   3   0  13      941.04      923.61     10.25 o 
   5   0  13       32.91       27.61      1.66 o 
   7   0  13      258.87      287.14      9.95 o 
   9   0  13      141.21      135.71      5.86 o 
  11   0  13      189.26      216.87     11.72 o 
 -13   1  13      526.38      524.37      9.12 o 
 -12   1  13      209.95      223.44      6.41 o 
 -11   1  13        3.28        3.54      1.44 o 
 -10   1  13       26.97       31.43      6.10 o 
  -9   1  13       15.32       16.04      2.21 o 
  -8   1  13       18.61       14.09      2.47 o 
  -7   1  13     1098.29     1065.64     11.04 o 
  -6   1  13        7.60        7.55      2.00 o 
  -5   1  13      222.30      217.75      3.74 o 
  -4   1  13       29.42       27.14      2.11 o 
  -3   1  13      150.49      134.61      3.70 o 
  -2   1  13       30.71       20.40      2.04 o 
  -1   1  13      152.44      130.41      2.94 o 
   0   1  13        2.50        1.57      1.38 o 
   1   1  13        3.41       11.18      2.09 o 
   2   1  13        2.83        1.23      1.07 o 
   3   1  13      129.99      124.66      2.19 o 
   4   1  13        4.19        5.15      1.25 o 
   5   1  13       44.09       50.40      1.71 o 
   6   1  13        1.30        1.71      0.75 o 
   7   1  13       83.31       49.79      1.35 o 
   8   1  13        6.27        4.76      2.64 o 
   9   1  13        2.29        6.17      3.93 o 
  10   1  13        4.16        7.38      4.18 o 
  11   1  13        4.19        2.99      2.59 o 
  12   1  13       18.65       22.87      3.54 o 
 -13   2  13       82.66       92.90      2.86 o 
 -12   2  13       34.70       43.97      2.71 o 
 -11   2  13        5.47        6.06      1.74 o 
 -10   2  13       66.68       64.65      2.39 o 
  -9   2  13      103.56       94.43      2.60 o 
  -8   2  13      122.63      112.23      3.90 o 
  -7   2  13        5.69        6.85      3.10 o 
  -6   2  13      128.79      151.36      3.86 o 
  -5   2  13       48.37       42.81      3.32 o 
  -4   2  13      892.34      860.07     10.24 o 
  -3   2  13      320.54      337.70      5.55 o 
  -2   2  13      806.06      769.44      7.83 o 
  -1   2  13      273.84      295.43      5.22 o 
   0   2  13      466.29      441.14      5.31 o 
   1   2  13       54.32       63.91      2.82 o 
   2   2  13      383.16      411.17      4.04 o 
   3   2  13      222.21      207.06      3.41 o 
   4   2  13        0.06        1.96      1.38 o 
   5   2  13        5.95        5.65      1.31 o 
   6   2  13       51.92       51.54      1.25 o 
   7   2  13      102.84       76.55      2.92 o 
   8   2  13     1137.83      928.18     49.20 o 
   9   2  13      310.37      322.06      6.90 o 
  10   2  13       12.76       20.11      2.89 o 
  11   2  13      133.14      159.55      5.80 o 
  12   2  13      103.52      115.82     10.62 o 
 -12   3  13       19.26       12.54      2.15 o 
 -11   3  13        0.32        0.68      1.77 o 
 -10   3  13       21.61       21.46      2.36 o 
  -9   3  13       17.97       19.07      1.89 o 
  -8   3  13      240.99      219.20      3.73 o 
  -7   3  13        2.49        1.12      1.91 o 
  -6   3  13        1.77        0.84      1.54 o 
  -5   3  13        0.13        1.70      1.79 o 
  -4   3  13      405.85      377.66      5.06 o 
  -3   3  13      336.55      376.61      4.69 o 
  -2   3  13      154.70      184.71      3.54 o 
  -1   3  13        0.09        0.86      2.04 o 
   0   3  13      237.95      284.74      6.84 o 
   1   3  13      596.17      561.56      6.36 o 
   2   3  13      170.82      153.18      3.54 o 
   3   3  13        0.10        2.86      1.59 o 
   4   3  13      205.69      201.72      2.79 o 
   5   3  13      323.33      318.41      8.80 o 
   6   3  13      185.75      165.63      3.27 o 
   7   3  13      440.47      382.09      3.05 o 
   8   3  13      258.02      228.89      6.47 o 
   9   3  13        8.04        9.64      2.45 o 
  10   3  13        0.73        0.60      3.45 o 
  11   3  13       83.67      100.58      6.56 o 
  12   3  13       97.07       92.88      4.49 o 
 -12   4  13        3.44        0.38      1.67 o 
 -11   4  13      167.06      162.46      3.98 o 
 -10   4  13      138.32      134.01      3.77 o 
  -9   4  13       14.38       15.08      2.35 o 
  -8   4  13      191.01      178.46      5.39 o 
  -7   4  13       11.71       11.69      2.19 o 
  -6   4  13       84.31       59.77      5.57 o 
  -5   4  13      173.67      159.56      7.75 o 
  -4   4  13       19.48       18.03      3.52 o 
  -3   4  13      827.33      826.68     10.69 o 
  -2   4  13      121.52      115.18      3.98 o 
  -1   4  13       11.00       19.34      2.71 o 
   0   4  13     4318.82     4338.81     41.40 o 
   1   4  13      984.17     1037.49     11.74 o 
   2   4  13       41.19       47.25      2.85 o 
   3   4  13      742.55      718.32     22.66 o 
   4   4  13      323.42      314.90      3.61 o 
   5   4  13      347.47      338.80      3.12 o 
   6   4  13      113.45      100.06      1.73 o 
   7   4  13       16.18       11.43      1.03 o 
   8   4  13       22.28       17.16      0.81 o 
   9   4  13        4.09        1.26      2.45 o 
  10   4  13        0.08        0.37      4.88 o 
  11   4  13       20.24       14.01      3.47 o 
 -11   5  13        1.43        0.14      1.92 o 
 -10   5  13      130.64      122.13      5.89 o 
  -9   5  13      134.47      115.80      4.99 o 
  -8   5  13      208.13      183.24      7.98 o 
  -7   5  13      101.51       97.29      3.99 o 
  -6   5  13        2.99        0.36      1.30 o 
  -5   5  13       77.07       61.65      4.12 o 
  -4   5  13        0.06        1.42      2.48 o 
  -3   5  13      321.47      272.70      4.93 o 
  -2   5  13      884.31      892.13     11.15 o 
  -1   5  13      340.09      307.44      4.92 o 
   0   5  13      135.34      133.99      4.48 o 
   1   5  13      194.30      201.34      3.25 o 
   2   5  13      221.63      234.37      3.14 o 
   3   5  13       59.72       73.79      2.78 o 
   4   5  13      335.48      351.19      3.26 o 
   5   5  13      145.65      133.74      2.49 o 
   6   5  13       37.88       37.26      1.32 o 
   7   5  13        1.29        1.72      1.00 o 
   8   5  13      156.11      141.24      5.55 o 
   9   5  13       21.79       26.51      3.12 o 
  10   5  13      209.15      231.48      7.69 o 
  11   5  13      279.94      301.40      6.30 o 
 -10   6  13      373.18      388.24      7.68 o 
  -9   6  13       30.36       24.32      4.34 o 
  -8   6  13        0.00       -0.73      2.81 o 
  -7   6  13       10.91        9.46      2.43 o 
  -6   6  13      519.66      423.45     24.11 o 
  -5   6  13      154.61      111.19      5.15 o 
  -4   6  13        0.10        1.65      1.02 o 
  -3   6  13        9.08       11.67      3.51 o 
  -2   6  13      116.27      103.93      2.61 o 
  -1   6  13       16.17       10.92      1.18 o 
   0   6  13        3.62        2.43      0.82 o 
   1   6  13        4.33        3.96      1.71 o 
   2   6  13       14.47       13.40      1.52 o 
   3   6  13      549.89      557.43      5.13 o 
   4   6  13       63.28       64.66      1.96 o 
   5   6  13      873.20      860.54      6.91 o 
   6   6  13       55.70       63.56      2.40 o 
   7   6  13       15.40       12.87      1.08 o 
   8   6  13      424.16      404.48     12.78 o 
   9   6  13        1.08        4.97      2.52 o 
  10   6  13      245.42      273.46      7.99 o 
  -9   7  13        0.26        2.29      2.41 o 
  -8   7  13        0.00       -0.85      2.63 o 
  -7   7  13       62.73       56.42      2.95 o 
  -6   7  13       74.98       66.94      6.80 o 
  -5   7  13       36.77       33.73      2.96 o 
  -4   7  13       81.06       84.59      2.93 o 
  -3   7  13       12.06       15.76      2.82 o 
  -2   7  13       10.88        8.06      1.04 o 
  -1   7  13       30.94       35.73      1.44 o 
   0   7  13       12.19       13.58      1.23 o 
   1   7  13       14.78       15.75      1.34 o 
   2   7  13       87.78       92.17      2.05 o 
   3   7  13       14.45       20.13      1.44 o 
   4   7  13      343.21      349.08      3.93 o 
   5   7  13        6.49        6.39      1.51 o 
   6   7  13       10.41       10.03      1.29 o 
   7   7  13       48.29       47.76      1.92 o 
   8   7  13       66.14       65.94      3.82 o 
   9   7  13      110.89      128.10      4.46 o 
  -8   8  13       42.86       36.16      3.39 o 
  -7   8  13       21.28       19.14      2.62 o 
  -6   8  13       42.56       47.87      3.83 o 
  -5   8  13       82.60       74.36      3.51 o 
  -4   8  13       45.11       43.69      3.48 o 
  -3   8  13       75.58       85.22      4.28 o 
  -2   8  13       20.52       14.31      2.70 o 
  -1   8  13        0.09        2.39      1.83 o 
   0   8  13       21.29       25.99      2.26 o 
   1   8  13       25.52       29.16      2.40 o 
   2   8  13        9.02        6.99      1.24 o 
   3   8  13       33.63       26.94      1.88 o 
   4   8  13       19.75       20.14      1.67 o 
   5   8  13       39.34       40.12      1.72 o 
   6   8  13       18.13       15.98      1.45 o 
   7   8  13        7.71        6.54      1.71 o 
  -6   9  13       55.56       57.14      3.24 o 
  -5   9  13       90.48       95.50      4.10 o 
  -4   9  13      625.69      650.89      8.86 o 
  -3   9  13        0.45       -2.07      2.52 o 
  -2   9  13        5.12        6.22      2.37 o 
  -1   9  13       23.42       22.53      2.79 o 
   0   9  13       29.05       23.73      3.28 o 
   1   9  13        8.99        8.86      2.17 o 
   2   9  13      127.36      145.46      3.54 o 
   3   9  13      130.14      125.15      3.82 o 
   4   9  13        1.09        2.22      1.42 o 
   5   9  13      117.10      123.11      2.94 o 
  -2  10  13       22.76       23.68      3.55 o 
  -1  10  13        9.52        4.25      2.29 o 
   0  10  13       87.56       95.09      4.63 o 
   1  10  13       20.17       17.90      2.61 o 
 -12   0  14       57.74       56.38      4.64 o 
 -10   0  14       99.99      100.97      3.75 o 
  -8   0  14     1246.82     1261.45     25.14 o 
  -6   0  14      145.73      141.24      6.65 o 
  -4   0  14       34.59       26.13      4.14 o 
  -2   0  14        9.23        6.10      3.23 o 
   0   0  14      486.20      551.47      9.57 o 
   2   0  14       58.68       45.50      4.09 o 
   4   0  14        1.41        0.93      1.55 o 
   6   0  14       61.54       38.16      2.46 o 
   8   0  14        2.17        1.46      2.93 o 
  10   0  14        2.61        0.98      5.49 o 
  12   0  14      419.73      543.22     13.55 o 
 -12   1  14       41.50       31.80      3.05 o 
 -11   1  14       79.52       77.50      4.51 o 
 -10   1  14       71.69       69.42      2.35 o 
  -9   1  14       44.23       41.29      3.09 o 
  -8   1  14       51.97       58.72      3.61 o 
  -7   1  14      239.66      250.76      4.74 o 
  -6   1  14       33.34       31.20      2.98 o 
  -5   1  14      201.07      210.20      7.22 o 
  -4   1  14      127.45      117.27      3.73 o 
  -3   1  14       88.96      101.38      3.05 o 
  -2   1  14      136.76      152.50      3.30 o 
  -1   1  14       11.62        7.20      1.94 o 
   0   1  14      164.71      164.03      4.05 o 
   1   1  14      699.97      689.17      6.53 o 
   2   1  14        6.54        8.37      1.26 o 
   3   1  14      295.32      280.57      3.03 o 
   4   1  14      294.45      272.71      3.05 o 
   5   1  14        1.55        1.05      0.82 o 
   6   1  14       28.00       12.44      1.02 o 
   7   1  14        8.68       10.01      0.71 o 
   8   1  14      118.44      114.28      5.95 o 
   9   1  14       40.97       42.77      5.09 o 
  10   1  14       54.92       53.66      3.67 o 
  11   1  14       36.97       35.82      3.62 o 
  12   1  14       52.14       84.86      8.73 o 
 -12   2  14        1.31       -0.66      2.05 o 
 -11   2  14       61.89       69.06      3.01 o 
 -10   2  14       37.19       32.26      1.81 o 
  -9   2  14      168.69      181.54      3.36 o 
  -8   2  14        5.87        6.00      2.31 o 
  -7   2  14       59.09       58.28      4.16 o 
  -6   2  14        0.04        2.67      2.85 o 
  -5   2  14       12.26       18.44      2.47 o 
  -4   2  14       70.03       60.66      2.99 o 
  -3   2  14       43.92       56.52      3.16 o 
  -2   2  14       58.85       54.78      2.97 o 
  -1   2  14      148.96      142.25      3.41 o 
   0   2  14     1507.90     1566.20     12.41 o 
   1   2  14      374.82      413.76      5.15 o 
   2   2  14        0.54       -0.03      1.11 o 
   3   2  14        4.19        1.35      1.45 o 
   4   2  14      341.44      336.91      3.38 o 
   5   2  14       40.41       30.06      1.61 o 
   6   2  14      385.91      338.23      3.68 o 
   7   2  14        0.05        0.41      0.53 o 
   8   2  14       32.91       44.42      5.25 o 
   9   2  14       26.47       22.35      2.84 o 
  10   2  14       57.38       64.90      4.27 o 
  11   2  14        1.54       -0.07      3.75 o 
 -12   3  14       54.83       43.74      2.99 o 
 -11   3  14      103.36      110.18      3.19 o 
 -10   3  14       46.98       40.35      2.00 o 
  -9   3  14        6.41        7.48      1.58 o 
  -8   3  14      199.77      201.05      3.06 o 
  -7   3  14        6.35        8.14      2.36 o 
  -6   3  14       21.84       18.15      2.27 o 
  -5   3  14       81.94       79.55      2.64 o 
  -4   3  14       35.32       31.44      2.36 o 
  -3   3  14      178.57      196.26      3.66 o 
  -2   3  14     1165.84     1240.03     11.47 o 
  -1   3  14      220.79      201.54      4.84 o 
   0   3  14     3296.48     3266.06     32.16 o 
   1   3  14      279.87      273.55      5.44 o 
   2   3  14      263.94      226.17      4.32 o 
   3   3  14       37.49       32.67      1.72 o 
   4   3  14      120.01      100.78      2.13 o 
   5   3  14       35.40       32.02      1.25 o 
   6   3  14       13.11       14.94      1.88 o 
   7   3  14      355.16      318.24      7.81 o 
   8   3  14       85.01       69.21      1.46 o 
   9   3  14      143.66      145.98      4.99 o 
  10   3  14       25.34       26.90      5.04 o 
  11   3  14        5.41        1.95      6.10 o 
 -11   4  14        8.18        9.54      1.85 o 
 -10   4  14       96.75       87.38      2.43 o 
  -9   4  14       29.54       29.60      2.45 o 
  -8   4  14       75.44       67.45      4.11 o 
  -7   4  14        0.47        1.51      1.87 o 
  -6   4  14      218.18      202.74      6.40 o 
  -5   4  14      272.00      272.41      5.68 o 
  -4   4  14      287.19      291.11      6.44 o 
  -3   4  14       86.79      106.61      5.69 o 
  -2   4  14       57.66       69.85      4.10 o 
  -1   4  14     1588.77     1601.92     17.16 o 
   0   4  14     1524.00     1605.04     16.86 o 
   1   4  14     1379.74     1338.66     21.09 o 
   2   4  14      314.78      314.75      6.59 o 
   3   4  14     1790.64     1784.31     14.47 o 
   4   4  14      954.99     1022.57      7.43 o 
   5   4  14      458.77      463.33      4.05 o 
   6   4  14        0.01       -0.97      0.97 o 
   7   4  14       21.57       20.46      1.14 o 
   8   4  14       55.73       60.56      2.93 o 
   9   4  14       49.11       53.93      5.11 o 
  10   4  14       12.46        8.79      6.59 o 
  11   4  14       27.77       34.56      3.49 o 
 -11   5  14       25.28       16.05      3.60 o 
 -10   5  14       91.23      111.91      4.45 o 
  -9   5  14        4.06        6.33      1.94 o 
  -8   5  14      116.11       95.65      3.29 o 
  -7   5  14       15.17       14.69      3.08 o 
  -6   5  14      103.73       69.42      2.17 o 
  -5   5  14      312.94      278.97      9.38 o 
  -4   5  14        3.33        1.15      2.41 o 
  -3   5  14       62.77       65.98      3.54 o 
  -2   5  14       14.34       12.33      3.31 o 
  -1   5  14      149.74      160.10      4.92 o 
   0   5  14      413.63      374.38      4.76 o 
   1   5  14        1.11        1.62      1.24 o 
   2   5  14     1433.73     1537.85     16.23 o 
   3   5  14     1706.10     1757.69     15.78 o 
   4   5  14      834.50      899.74      7.34 o 
   5   5  14       25.07       22.26      1.39 o 
   6   5  14       84.71       80.71      1.96 o 
   7   5  14        0.78        2.87      0.93 o 
   8   5  14        8.19        7.35      1.46 o 
   9   5  14       45.41       53.24      8.48 o 
  10   5  14        0.08       -0.23      2.10 o 
 -10   6  14       81.60       72.10      6.34 o 
  -9   6  14       14.08        8.60      3.35 o 
  -8   6  14        6.42        7.60      4.80 o 
  -7   6  14       85.22       93.55      5.45 o 
  -6   6  14        8.92       10.80      3.09 o 
  -5   6  14        0.14        0.33      1.81 o 
  -4   6  14       17.81       22.67      3.44 o 
  -3   6  14      143.66      147.69      4.43 o 
  -2   6  14       47.40       43.28      1.79 o 
  -1   6  14        1.58        0.79      1.09 o 
   0   6  14      232.75      247.94      3.21 o 
   1   6  14       21.15       22.52      1.71 o 
   2   6  14       30.56       33.40      1.60 o 
   3   6  14      304.76      308.27      3.65 o 
   4   6  14       24.05       23.07      1.45 o 
   5   6  14       13.21        9.87      1.18 o 
   6   6  14       13.24       16.38      1.57 o 
   7   6  14       17.40       10.98      0.99 o 
   8   6  14        0.05        1.58      1.45 o 
   9   6  14      184.77      203.16     12.75 o 
  -9   7  14        6.92        8.53      3.38 o 
  -8   7  14       36.40       35.48      3.16 o 
  -7   7  14        1.83        1.49      2.57 o 
  -6   7  14       12.56       17.29      2.99 o 
  -5   7  14       19.68       11.44      2.37 o 
  -4   7  14        2.73        1.44      2.10 o 
  -3   7  14       66.12       61.50      3.25 o 
  -2   7  14      182.17      177.59      4.21 o 
  -1   7  14       13.41        9.05      1.62 o 
   0   7  14        8.96        8.70      1.21 o 
   1   7  14      318.73      324.56      4.47 o 
   2   7  14       64.79       64.49      4.13 o 
   3   7  14      418.99      437.09      5.17 o 
   4   7  14      186.13      188.91      2.61 o 
   5   7  14       99.94      103.35      1.84 o 
   6   7  14       45.02       45.14      2.04 o 
   7   7  14      162.03      167.08      2.48 o 
   8   7  14        2.94        3.60      1.93 o 
  -7   8  14        0.94        4.72      3.48 o 
  -6   8  14       54.24       62.60      3.56 o 
  -5   8  14      138.26      150.09      4.54 o 
  -4   8  14        0.89        2.89      2.23 o 
  -3   8  14       24.70       26.64      2.71 o 
  -2   8  14        5.30        7.33      2.70 o 
  -1   8  14      212.87      231.53      4.26 o 
   0   8  14      138.47      137.70      4.28 o 
   1   8  14        0.06        3.74      1.96 o 
   2   8  14        9.87       12.72      2.78 o 
   3   8  14      461.50      476.45      8.87 o 
   4   8  14       75.42       72.93      2.05 o 
   5   8  14      147.56      162.62      2.63 o 
   6   8  14       58.85       59.33      1.95 o 
  -5   9  14       64.09       65.86      3.47 o 
  -4   9  14       41.82       34.03      3.31 o 
  -3   9  14        2.26        7.95      3.01 o 
  -2   9  14       10.57       14.25      3.51 o 
  -1   9  14       28.44       24.27      2.37 o 
   0   9  14        5.68        5.29      2.51 o 
   1   9  14       97.81       99.21      4.70 o 
   2   9  14        8.52       11.71      2.37 o 
   3   9  14        4.01        5.54      1.64 o 
   4   9  14       25.51       25.69      2.04 o 
 -11   0  15       34.06       41.57      6.96 o 
  -9   0  15        7.96      323.66     12.08 o 
  -7   0  15       72.72       72.49      4.76 o 
  -5   0  15       35.18       40.94      3.22 o 
  -3   0  15      569.50      556.47     10.37 o 
  -1   0  15      748.84      696.86     11.81 o 
   1   0  15       13.95       18.23      2.05 o 
   3   0  15       75.55       62.81      2.19 o 
   5   0  15      866.77      744.21      8.33 o 
   7   0  15        2.58        3.12      1.22 o 
   9   0  15      204.91      230.30      7.57 o 
  11   0  15       50.30       71.52      6.22 o 
 -12   1  15        2.84        4.03      1.77 o 
 -11   1  15       33.76       35.73      3.70 o 
 -10   1  15      176.19      181.43      3.47 o 
  -9   1  15      356.14      371.81     24.04 o 
  -8   1  15       91.15       95.95      6.09 o 
  -7   1  15       45.69       41.57      3.18 o 
  -6   1  15        1.71        0.93      1.68 o 
  -5   1  15      262.22      268.72      5.23 o 
  -4   1  15       31.86       26.57      2.67 o 
  -3   1  15       27.71       33.40      2.33 o 
  -2   1  15       17.50       26.62      2.17 o 
  -1   1  15      252.13      253.07      4.05 o 
   0   1  15      804.56      781.09      7.61 o 
   1   1  15       11.79       18.22      1.81 o 
   2   1  15      114.91      109.20      2.67 o 
   3   1  15       11.43       12.53      1.78 o 
   4   1  15      160.98      149.17      2.54 o 
   5   1  15     1101.63      878.33      8.64 o 
   6   1  15      123.01       95.13      2.27 o 
   7   1  15       12.70        9.24      0.67 o 
   8   1  15       30.40       27.37      4.74 o 
   9   1  15      187.48      212.18      7.68 o 
  10   1  15       53.96       72.69      6.47 o 
  11   1  15       38.25       48.58      4.88 o 
 -12   2  15       53.12       65.17      3.79 o 
 -11   2  15       69.17       69.15      2.98 o 
 -10   2  15      515.02      490.78      5.37 o 
  -9   2  15      104.20      101.70      2.86 o 
  -8   2  15        4.71        2.67      2.60 o 
  -7   2  15       81.14       82.56      5.07 o 
  -6   2  15        1.86        1.40      2.36 o 
  -5   2  15       18.78       21.03      3.49 o 
  -4   2  15       70.79       76.53      3.25 o 
  -3   2  15       63.25       68.34      3.07 o 
  -2   2  15        0.58        1.15      1.82 o 
  -1   2  15      394.39      405.51      5.52 o 
   0   2  15      175.82      184.39      3.43 o 
   1   2  15      143.23      130.43      3.46 o 
   2   2  15      102.68      116.12      2.02 o 
   3   2  15       99.79       96.32      2.47 o 
   4   2  15        8.02        7.02      1.36 o 
   5   2  15     1101.20     1013.95      8.21 o 
   6   2  15      121.66       96.25      1.63 o 
   7   2  15      176.83      142.89      4.41 o 
   8   2  15      112.74      115.69      4.00 o 
   9   2  15       37.28       38.42      3.27 o 
  10   2  15      352.22      410.77     10.40 o 
  11   2  15       79.26      102.52     10.86 o 
 -11   3  15       39.28       40.38      3.10 o 
 -10   3  15       40.87       41.82      2.99 o 
  -9   3  15       75.66       78.09      3.68 o 
  -8   3  15       27.77       24.69      2.87 o 
  -7   3  15       48.72       54.38      2.71 o 
  -6   3  15      103.67       94.29      3.26 o 
  -5   3  15      313.97      294.90      5.05 o 
  -4   3  15       97.60       93.17      2.97 o 
  -3   3  15      104.28      104.46      2.85 o 
  -2   3  15      533.25      550.51      6.57 o 
  -1   3  15     1266.00     1236.06     13.33 o 
   0   3  15     3994.73     3996.44     39.39 o 
   1   3  15        0.17        1.62      2.22 o 
   2   3  15       15.15       11.92      2.79 o 
   3   3  15        3.27        8.93      1.43 o 
   4   3  15      189.31      191.65      3.08 o 
   5   3  15       36.69       32.03      1.19 o 
   6   3  15      465.51      444.69      4.62 o 
   7   3  15       11.44        8.66      1.00 o 
   8   3  15       16.09       26.20      3.32 o 
   9   3  15        0.00        1.63      3.74 o 
  10   3  15       10.47       15.50      7.32 o 
 -11   4  15        2.95        0.51      1.74 o 
 -10   4  15       27.87       17.14      3.94 o 
  -9   4  15       46.38       43.41      3.03 o 
  -8   4  15        0.00       -1.02      2.07 o 
  -7   4  15      123.47      116.76      4.33 o 
  -6   4  15      136.90      113.32      4.88 o 
  -5   4  15        0.01        1.17      5.25 o 
  -4   4  15      312.03      305.84      7.48 o 
  -3   4  15      120.03      115.39      4.07 o 
  -2   4  15        0.00        2.07      2.24 o 
  -1   4  15        9.48        5.13      2.58 o 
   0   4  15        2.04        1.64      1.76 o 
   1   4  15        0.35        3.87      2.49 o 
   2   4  15      241.55      225.71      3.49 o 
   3   4  15       98.09      101.66      2.68 o 
   4   4  15      106.39      104.29      1.88 o 
   5   4  15      112.71      113.02      3.15 o 
   6   4  15        1.31        1.69      0.79 o 
   7   4  15      117.08      101.45      2.35 o 
   8   4  15        3.60        5.49      2.62 o 
   9   4  15       77.89       88.97      9.15 o 
  10   4  15       22.13       25.51      4.88 o 
 -10   5  15       48.92       43.32      6.37 o 
  -9   5  15      106.68       92.84      7.35 o 
  -8   5  15       25.73       19.96      5.47 o 
  -7   5  15      172.80      145.32     11.74 o 
  -6   5  15       20.78       25.13      3.47 o 
  -5   5  15      251.29      241.21      6.47 o 
  -4   5  15       10.42       13.00      3.68 o 
  -3   5  15      206.27      207.23      5.27 o 
  -2   5  15       50.75       53.46      3.36 o 
  -1   5  15        4.05        5.06      2.62 o 
   0   5  15      205.12      192.63      5.11 o 
   1   5  15        1.53        0.29      1.06 o 
   2   5  15      659.04      669.04      5.49 o 
   3   5  15     2089.83     2198.95     18.84 o 
   4   5  15        6.53        6.63      1.31 o 
   5   5  15       17.55       18.91      1.18 o 
   6   5  15        8.97        9.04      1.36 o 
   7   5  15       70.31       60.11      1.86 o 
   8   5  15       10.94       14.65      6.59 o 
   9   5  15        2.71        0.24      3.17 o 
  -9   6  15       12.59       17.96      5.85 o 
  -8   6  15       21.02       20.93      3.85 o 
  -7   6  15        0.10        4.95      4.66 o 
  -6   6  15       74.70       76.82      5.19 o 
  -5   6  15       72.35       67.84      4.08 o 
  -4   6  15      245.54      240.58      5.69 o 
  -3   6  15        3.69       -0.99      2.62 o 
  -2   6  15      112.46      106.85      6.75 o 
  -1   6  15      113.21      100.52      5.34 o 
   0   6  15        0.89        2.02      1.37 o 
   1   6  15        6.92        8.30      1.16 o 
   2   6  15        3.32        5.18      1.33 o 
   3   6  15       63.66       64.40      2.09 o 
   4   6  15       27.88       27.11      3.14 o 
   5   6  15      188.43      175.08      2.64 o 
   6   6  15       31.96       29.48      1.56 o 
   7   6  15      557.96      598.69     19.73 o 
   8   6  15       38.08       33.51      1.85 o 
  -8   7  15        9.97        8.20      3.26 o 
  -7   7  15        1.97        4.24      2.43 o 
  -6   7  15       18.25        9.90      2.70 o 
  -5   7  15        4.73        9.18      2.71 o 
  -4   7  15       72.19       81.81      3.07 o 
  -3   7  15       23.20       21.69      2.41 o 
  -2   7  15        8.69       10.47      2.71 o 
  -1   7  15      173.85      168.68      4.15 o 
   0   7  15       12.02       11.01      1.40 o 
   1   7  15      165.66      159.74      3.44 o 
   2   7  15      663.14      697.11      6.73 o 
   3   7  15      293.82      305.97      4.97 o 
   4   7  15       16.48       12.73      1.61 o 
   5   7  15        7.21        6.10      1.11 o 
   6   7  15       16.07       13.18      2.00 o 
   7   7  15       48.36       54.89      2.71 o 
  -6   8  15      124.33      130.72      5.70 o 
  -5   8  15       18.24       19.45      2.98 o 
  -4   8  15       97.49      101.04      4.45 o 
  -3   8  15        0.17        0.26      2.19 o 
  -2   8  15      120.67      135.78      4.87 o 
  -1   8  15       56.97       55.40      3.72 o 
   0   8  15        0.00       -0.51      1.64 o 
   1   8  15        1.10        0.45      1.78 o 
   2   8  15       76.04       88.40      3.10 o 
   3   8  15       11.27       11.34      1.65 o 
   4   8  15       23.84       23.77      1.75 o 
   5   8  15        0.29        0.42      1.39 o 
  -3   9  15       19.22       34.27      4.55 o 
  -2   9  15        4.42        6.06      2.89 o 
  -1   9  15      102.91      101.40      3.83 o 
   0   9  15       20.61       23.97      2.93 o 
   1   9  15      137.33      158.29      4.39 o 
   2   9  15      355.29      411.77      6.71 o 
 -10   0  16      115.03      125.59      5.84 o 
  -6   0  16      352.25      366.70      8.91 o 
  -4   0  16       16.40       16.18      3.20 o 
  -2   0  16     1304.00     1357.46     17.61 o 
   0   0  16      664.53      685.38      8.86 o 
   2   0  16      259.75      250.05      4.90 o 
   4   0  16        0.23       -1.41      1.65 o 
   6   0  16     1033.51      923.62     33.13 o 
   8   0  16      128.92      160.49      6.59 o 
  10   0  16      551.25      627.06     18.67 o 
 -11   1  16       80.27       76.40      4.64 o 
 -10   1  16       83.27      101.98      3.29 o 
  -9   1  16        0.94       -1.74      1.98 o 
  -8   1  16        3.30        1.95      5.49 o 
  -7   1  16       32.98       40.13      6.53 o 
  -6   1  16       52.76       49.04      3.16 o 
  -5   1  16      280.98      283.71      5.04 o 
  -4   1  16        6.04        7.49      2.19 o 
  -3   1  16      385.01      380.32      5.42 o 
  -2   1  16      337.44      314.48      5.02 o 
  -1   1  16       46.69       38.76      2.90 o 
   0   1  16       43.32       53.42      4.62 o 
   1   1  16        0.36       -0.01      1.23 o 
   2   1  16        9.88        8.71      1.54 o 
   3   1  16       79.74       86.56      1.95 o 
   4   1  16       64.01       46.37      1.37 o 
   5   1  16       62.69       51.30      1.89 o 
   6   1  16       19.91       13.64      1.62 o 
   7   1  16        4.15        6.17      1.04 o 
   8   1  16        1.54        1.68      3.75 o 
   9   1  16       29.82       40.74      3.54 o 
  10   1  16      347.37      417.63      7.98 o 
 -11   2  16      122.28      121.52      9.20 o 
 -10   2  16        0.32        0.29      2.54 o 
  -9   2  16       14.68       11.66      1.80 o 
  -8   2  16       44.03       38.40      3.20 o 
  -7   2  16       83.89       90.92      4.70 o 
  -6   2  16       23.10       22.52      2.69 o 
  -5   2  16       82.12       92.79      3.80 o 
  -4   2  16      104.52      113.40      3.98 o 
  -3   2  16      450.95      429.94      6.14 o 
  -2   2  16      746.52      778.04      7.89 o 
  -1   2  16      171.44      160.99      3.56 o 
   0   2  16      118.48      119.70      2.79 o 
   1   2  16       18.97       13.12      2.23 o 
   2   2  16        0.19        2.26      1.98 o 
   3   2  16      119.39      117.44      2.81 o 
   4   2  16      161.78      165.75      4.30 o 
   5   2  16      109.93      101.94      2.35 o 
   6   2  16       65.23       58.07      1.83 o 
   7   2  16       16.13       18.82      1.83 o 
   8   2  16       58.20       49.62      3.44 o 
   9   2  16       82.44      107.46      7.99 o 
  10   2  16       58.19       65.78      9.52 o 
 -11   3  16        0.00        1.58      2.08 o 
 -10   3  16        4.56        5.56      2.94 o 
  -9   3  16       56.64       53.17      2.60 o 
  -8   3  16        0.34        0.95      2.23 o 
  -7   3  16      129.97      120.93      4.10 o 
  -6   3  16      130.54      122.18      3.35 o 
  -5   3  16       16.48       19.44      2.42 o 
  -4   3  16      182.00      186.88      4.13 o 
  -3   3  16      343.97      359.17      5.28 o 
  -2   3  16     1208.72     1259.66     11.97 o 
  -1   3  16       75.99       76.70      4.39 o 
   0   3  16      215.85      236.29      5.24 o 
   1   3  16       37.07       37.67      2.37 o 
   2   3  16        0.25        0.20      1.68 o 
   3   3  16      139.55      137.36      2.65 o 
   4   3  16       18.19       19.68      1.59 o 
   5   3  16        9.36       10.25      1.20 o 
   6   3  16       31.24       35.69      1.51 o 
   7   3  16        3.00        2.83      1.15 o 
   8   3  16       19.74       21.26      3.35 o 
   9   3  16      166.35      193.93     11.72 o 
  10   3  16       28.46       37.10      8.79 o 
 -10   4  16       26.60       17.44      3.09 o 
  -9   4  16       48.83       39.29      4.25 o 
  -8   4  16      858.51      792.18     14.45 o 
  -7   4  16      267.74      230.63      7.29 o 
  -6   4  16       76.70       72.31      4.40 o 
  -5   4  16      401.89      391.19      7.08 o 
  -4   4  16       51.65       63.08      4.48 o 
  -3   4  16       18.85       18.23      3.57 o 
  -2   4  16      153.32      168.91      4.76 o 
  -1   4  16      567.44      596.05      8.81 o 
   0   4  16        0.61        3.66      2.51 o 
   1   4  16       26.32       32.73      3.73 o 
   2   4  16      112.02      106.31      2.65 o 
   3   4  16       63.30       66.49      3.82 o 
   4   4  16       97.81       90.72      1.78 o 
   5   4  16        0.09        0.85      1.04 o 
   6   4  16      255.28      248.30      2.73 o 
   7   4  16      163.94      163.58      5.60 o 
   8   4  16       24.58       28.68      7.44 o 
   9   4  16       36.38       44.67      8.54 o 
  -9   5  16       27.74       27.46      6.17 o 
  -8   5  16       38.08       29.32      2.58 o 
  -7   5  16       32.56       35.14      4.07 o 
  -6   5  16       65.33       66.84      6.26 o 
  -5   5  16        2.57        2.22      3.29 o 
  -4   5  16      304.08      306.02      8.59 o 
  -3   5  16        3.70        2.44      2.56 o 
  -2   5  16       98.66       93.06      3.60 o 
  -1   5  16      375.06      372.44      7.03 o 
   0   5  16        0.09        1.72      1.22 o 
   1   5  16      438.95      422.60      5.19 o 
   2   5  16      127.62      124.01      2.49 o 
   3   5  16        9.21       12.44      1.72 o 
   4   5  16       15.85       20.53      1.48 o 
   5   5  16      147.50      131.83      2.04 o 
   6   5  16       45.40       46.82      2.10 o 
   7   5  16      230.77      257.83     11.04 o 
   8   5  16      115.99      156.70     10.50 o 
  -8   6  16       55.49       45.93      6.69 o 
  -7   6  16        6.38        5.81      3.31 o 
  -6   6  16       13.11       11.54      3.97 o 
  -5   6  16       73.19       85.18      6.48 o 
  -4   6  16      181.80      175.51      5.54 o 
  -3   6  16        0.00        4.43      2.67 o 
  -2   6  16       64.20       60.85      4.61 o 
  -1   6  16        0.03       -0.36      1.18 o 
   0   6  16      154.24      143.50      2.25 o 
   1   6  16      651.36      648.56      6.06 o 
   2   6  16       74.33       75.52      2.04 o 
   3   6  16       33.61       33.52      1.83 o 
   4   6  16       40.96       37.29      1.74 o 
   5   6  16      168.80      162.14      2.86 o 
   6   6  16       11.69       15.21      1.48 o 
   7   6  16       11.80       14.47      2.66 o 
  -7   7  16        0.84        0.77      2.98 o 
  -6   7  16       28.65       34.97      5.07 o 
  -5   7  16       16.07       11.74      2.65 o 
  -4   7  16      281.36      280.54      5.07 o 
  -3   7  16      314.43      332.82      5.50 o 
  -2   7  16       14.48       15.02      2.56 o 
  -1   7  16       25.58       26.14      3.06 o 
   0   7  16        0.78       -0.63      1.15 o 
   1   7  16        0.17       -1.00      1.00 o 
   2   7  16      303.40      290.28      3.61 o 
   3   7  16       13.30       17.41      1.80 o 
   4   7  16        3.23        5.51      1.77 o 
   5   7  16        0.78       -0.35      1.35 o 
   6   7  16        4.18        3.61      1.34 o 
  -4   8  16        0.03        2.64      2.81 o 
  -3   8  16       18.29       16.75      3.56 o 
  -2   8  16      168.86      194.65      4.58 o 
  -1   8  16        1.84       -0.63      1.95 o 
   0   8  16       19.90       16.84      2.62 o 
   1   8  16      316.62      323.56      6.58 o 
   2   8  16        2.12        6.68      2.09 o 
   3   8  16      319.79      311.32      6.50 o 
   4   8  16       21.79       21.71      2.76 o 
  -9   0  17        2.49        0.48      3.17 o 
  -7   0  17       35.56       40.52      7.44 o 
  -5   0  17       81.95       84.24      7.51 o 
  -3   0  17     4649.71     4768.54     72.13 o 
  -1   0  17      410.66      404.80     11.11 o 
   1   0  17       14.56       17.93      3.42 o 
   3   0  17     1301.87     1142.98     19.34 o 
   5   0  17       24.49       14.67      1.59 o 
   7   0  17        0.94        0.61      2.93 o 
   9   0  17      129.72      137.54     10.62 o 
 -10   1  17        5.08        8.42      3.17 o 
  -9   1  17       86.40       87.10      3.44 o 
  -8   1  17       24.22       34.37      3.33 o 
  -7   1  17       91.39       80.40      7.11 o 
  -6   1  17      103.43      113.08     15.68 o 
  -5   1  17      141.51      140.06      4.15 o 
  -4   1  17       50.15       51.80      3.20 o 
  -3   1  17        5.01        4.85      2.39 o 
  -2   1  17      532.46      534.92      6.64 o 
  -1   1  17      615.87      614.37      7.29 o 
   0   1  17      294.82      283.32      3.79 o 
   1   1  17        9.67        9.38      1.61 o 
   2   1  17       36.60       33.71      2.36 o 
   3   1  17      250.70      250.77      3.39 o 
   4   1  17       82.19       71.74      1.71 o 
   5   1  17       33.02       30.09      1.77 o 
   6   1  17       10.74        9.45      1.65 o 
   7   1  17        4.98        5.84      4.05 o 
   8   1  17       38.57       42.24      5.59 o 
   9   1  17       25.21       26.96      3.49 o 
  10   1  17      127.63      163.66      8.05 o 
 -10   2  17      201.68      213.94      7.12 o 
  -9   2  17       80.08       86.59      3.44 o 
  -8   2  17      314.15      315.21      5.20 o 
  -7   2  17       19.77       18.40      2.87 o 
  -6   2  17        3.45        4.51      3.09 o 
  -5   2  17        6.36       11.47      2.68 o 
  -4   2  17      209.61      221.90      4.85 o 
  -3   2  17     3950.33     4040.97     35.31 o 
  -2   2  17     1458.44     1526.90     14.82 o 
  -1   2  17      358.20      343.60      5.22 o 
   0   2  17       18.72       14.88      2.42 o 
   1   2  17      272.49      268.11      4.61 o 
   2   2  17       58.53       46.57      2.36 o 
   3   2  17      235.85      218.22      4.13 o 
   4   2  17       63.80       61.78      2.07 o 
   5   2  17        8.65        5.93      1.61 o 
   6   2  17        0.16        0.11      0.71 o 
   7   2  17        4.09        4.06      4.27 o 
   8   2  17       30.76       22.60      3.13 o 
   9   2  17       38.33       38.20      5.49 o 
 -10   3  17       45.97       41.57      2.95 o 
  -9   3  17        0.75       -0.02      1.52 o 
  -8   3  17      196.20      202.32      4.79 o 
  -7   3  17       17.21       19.14      2.71 o 
  -6   3  17        0.09        0.59      1.96 o 
  -5   3  17       16.96       23.55      2.49 o 
  -4   3  17       23.56       31.06      2.61 o 
  -3   3  17      200.80      202.19      4.21 o 
  -2   3  17      117.79      116.05      6.27 o 
  -1   3  17      446.31      479.28      7.13 o 
   0   3  17      216.97      221.46      6.16 o 
   1   3  17      169.81      161.78      4.47 o 
   2   3  17      156.36      153.77      5.52 o 
   3   3  17        9.08        6.32      1.55 o 
   4   3  17        3.37        2.97      1.31 o 
   5   3  17       77.55       84.18      3.08 o 
   6   3  17       19.60       19.96      2.03 o 
   7   3  17        6.23       11.18      2.58 o 
   8   3  17       69.68       95.19      9.76 o 
   9   3  17       12.59       17.70      8.30 o 
  -9   4  17       23.39       18.36      2.26 o 
  -8   4  17       74.10       74.91      4.34 o 
  -7   4  17       34.33       28.10      3.52 o 
  -6   4  17       57.04       63.13      5.33 o 
  -5   4  17       93.93       96.17      5.25 o 
  -4   4  17      129.32      124.80      5.33 o 
  -3   4  17       17.41       21.47      3.59 o 
  -2   4  17      238.02      254.38      5.53 o 
  -1   4  17       95.16       85.39      4.17 o 
   0   4  17       20.62       28.12      3.06 o 
   1   4  17      262.79      265.83      6.24 o 
   2   4  17       91.22       91.99      2.91 o 
   3   4  17       30.90       35.53      1.88 o 
   4   4  17        2.15        4.20      1.12 o 
   5   4  17        7.79        7.46      0.98 o 
   6   4  17       24.23       23.52      1.88 o 
   7   4  17        5.29        3.04      1.59 o 
   8   4  17       13.65       12.08      7.20 o 
  -8   5  17      138.21      137.21      8.23 o 
  -7   5  17        7.34        9.31      1.86 o 
  -6   5  17        1.88        4.19      3.56 o 
  -5   5  17      182.37      190.06      6.49 o 
  -4   5  17       10.82       16.82      3.91 o 
  -3   5  17       69.17       72.06      4.09 o 
  -2   5  17       54.24       52.22      4.38 o 
  -1   5  17        0.01        0.81      3.16 o 
   0   5  17        1.52        1.62      1.28 o 
   1   5  17      191.97      188.20      3.49 o 
   2   5  17      661.98      631.29     14.84 o 
   3   5  17      182.45      181.85      3.16 o 
   4   5  17       45.07       52.29      1.75 o 
   5   5  17      289.74      297.59      3.77 o 
   6   5  17        4.10        3.73      1.21 o 
   7   5  17       36.11       41.23      2.61 o 
  -7   6  17       88.52       88.91      7.70 o 
  -6   6  17      154.78      160.32      6.70 o 
  -5   6  17        0.28       -2.99      2.99 o 
  -4   6  17        0.41        3.38      2.95 o 
  -3   6  17      169.98      166.73      5.39 o 
  -2   6  17       25.86       23.52      2.08 o 
  -1   6  17       81.55       66.93      2.91 o 
   0   6  17     1087.20     1105.78      9.34 o 
   1   6  17      631.19      623.17      6.23 o 
   2   6  17      209.98      220.21      3.41 o 
   3   6  17       13.29       10.21      1.96 o 
   4   6  17        0.00        0.52      1.20 o 
   5   6  17       40.67       35.83      2.08 o 
   6   6  17      129.03      136.69      4.07 o 
  -5   7  17        3.63        5.01      2.74 o 
  -4   7  17       72.03       62.89      3.53 o 
  -3   7  17       44.91       50.46      3.11 o 
  -2   7  17        0.37        1.49      2.05 o 
  -1   7  17        5.39        8.21      2.30 o 
   0   7  17        1.37        0.55      1.85 o 
   1   7  17      196.21      190.35      4.16 o 
   2   7  17       65.57       64.61      2.47 o 
   3   7  17       25.32       30.52      2.24 o 
   4   7  17        0.65        0.42      1.67 o 
  -2   8  17        0.08       -1.89      2.38 o 
  -1   8  17        9.14       13.15      2.97 o 
   0   8  17      907.36     1059.50     15.04 o 
   1   8  17        6.80        0.52      2.65 o 
  -8   0  18      173.22      193.44      6.23 o 
  -6   0  18        6.77       14.52      6.35 o 
  -4   0  18        0.00       -1.46      5.00 o 
  -2   0  18       62.07       77.60      5.18 o 
   0   0  18       14.93       18.22      3.86 o 
   2   0  18      643.03      580.26     11.35 o 
   4   0  18      280.63      226.44      4.18 o 
   6   0  18      345.22      301.92     26.54 o 
   8   0  18        8.05        7.69      4.15 o 
 -10   1  18       61.59       51.62      4.52 o 
  -9   1  18       15.62       11.84      4.15 o 
  -8   1  18       80.21       74.32      3.36 o 
  -7   1  18       15.55       15.23      2.40 o 
  -6   1  18       14.55       12.74      4.39 o 
  -5   1  18       62.22       66.52      4.53 o 
  -4   1  18       94.71       90.23      5.35 o 
  -3   1  18      289.68      283.18      4.91 o 
  -2   1  18     1740.74     1770.86     16.26 o 
  -1   1  18       65.91       65.90      2.72 o 
   0   1  18      142.96      140.20      3.22 o 
   1   1  18       16.30       14.13      2.40 o 
   2   1  18       98.86       98.89      2.08 o 
   3   1  18      268.87      249.60      3.93 o 
   4   1  18       53.16       50.41      2.73 o 
   5   1  18       44.18       36.52      1.88 o 
   6   1  18        4.23        1.32      1.09 o 
   7   1  18      153.75      180.69      7.41 o 
   8   1  18        4.04        9.76      7.44 o 
   9   1  18        9.39        9.15      4.52 o 
  -9   2  18      125.25      125.71      5.62 o 
  -8   2  18       64.47       65.04      3.27 o 
  -7   2  18        3.42        3.47      2.71 o 
  -6   2  18        3.26        6.69      2.41 o 
  -5   2  18        0.07        0.91      2.05 o 
  -4   2  18        6.89        6.38      2.22 o 
  -3   2  18      101.98      107.70      3.84 o 
  -2   2  18        2.30        1.67      1.79 o 
  -1   2  18        2.04        0.17      1.30 o 
   0   2  18        1.49       -0.57      1.98 o 
   1   2  18        6.91        7.40      1.54 o 
   2   2  18        0.38        0.91      2.40 o 
   3   2  18      124.03      118.06      3.02 o 
   4   2  18        0.79        0.15      1.16 o 
   5   2  18       22.81       19.17      2.05 o 
   6   2  18        4.13        1.42      0.71 o 
   7   2  18      155.80      177.57      7.57 o 
   8   2  18      292.23      328.66     10.25 o 
  -9   3  18       93.11       96.26      3.97 o 
  -8   3  18        0.55        0.69      2.26 o 
  -7   3  18        4.55        6.14      2.28 o 
  -6   3  18       62.16       57.93      3.28 o 
  -5   3  18       21.63       17.69      2.59 o 
  -4   3  18      141.18      144.15      3.90 o 
  -3   3  18       56.21       59.81      2.99 o 
  -2   3  18      100.47       89.97      4.58 o 
  -1   3  18       15.79       17.79      2.81 o 
   0   3  18       12.28       15.67      2.44 o 
   1   3  18        5.36        5.18      1.84 o 
   2   3  18       68.35       80.25      4.88 o 
   3   3  18      190.06      191.14      3.52 o 
   4   3  18       45.17       47.11      2.61 o 
   5   3  18      138.51      135.00      2.76 o 
   6   3  18       35.72       33.98      3.52 o 
   7   3  18      167.93      188.19      7.69 o 
   8   3  18       24.45       27.46      8.67 o 
  -8   4  18        0.24        0.97      1.70 o 
  -7   4  18       59.41       57.63      5.19 o 
  -6   4  18       21.35       19.34      3.64 o 
  -5   4  18      154.89      159.30      6.24 o 
  -4   4  18        7.59        5.24      3.45 o 
  -3   4  18       76.53       81.02      4.46 o 
  -2   4  18        0.66        4.49      2.66 o 
  -1   4  18      110.40      108.57      4.49 o 
   0   4  18       49.85       56.33      3.18 o 
   1   4  18       28.64       28.76      2.55 o 
   2   4  18        4.72        4.02      1.49 o 
   3   4  18       38.15       40.25      3.82 o 
   4   4  18       33.41       39.25      2.08 o 
   5   4  18      240.96      271.54      3.43 o 
   6   4  18        8.18        2.46      1.11 o 
  -7   5  18       92.46       93.62      7.57 o 
  -6   5  18        4.05        2.89      3.71 o 
  -5   5  18       22.80       17.99      3.90 o 
  -4   5  18        5.39        6.51      3.46 o 
  -3   5  18       16.22       11.48      3.14 o 
  -2   5  18      173.46      182.78      4.52 o 
  -1   5  18        1.57        0.52      2.17 o 
   0   5  18       91.91       84.41      2.23 o 
   1   5  18      165.35      160.41      3.32 o 
   2   5  18       84.29       78.66      3.24 o 
   3   5  18       29.18       27.85      2.93 o 
   4   5  18        0.08        0.29      1.73 o 
   5   5  18        3.32        5.56      1.69 o 
   6   5  18       23.70       23.92      1.89 o 
  -6   6  18       52.58       48.46      5.34 o 
  -5   6  18        2.68       -0.88      3.38 o 
  -4   6  18        9.19        8.71      3.43 o 
  -3   6  18       10.70        7.58      3.08 o 
  -2   6  18       28.02       21.17      2.12 o 
  -1   6  18       70.55       76.22      4.63 o 
   0   6  18       14.86        8.62      1.61 o 
   1   6  18      120.37      122.99      3.13 o 
   2   6  18      138.16      125.02      3.64 o 
   3   6  18        9.42       10.67      2.01 o 
   4   6  18       26.00       29.21      2.46 o 
   5   6  18      887.03      927.25      9.06 o 
  -3   7  18       41.32       36.15      3.11 o 
  -2   7  18       76.02       79.24      5.47 o 
  -1   7  18      132.66      144.09      5.01 o 
   0   7  18      309.70      291.63      5.20 o 
   1   7  18     1163.85     1200.90     13.22 o 
   2   7  18       85.89       89.54      3.28 o 
  -7   0  19      161.45      172.93      6.11 o 
  -5   0  19      543.09      536.86     14.77 o 
  -3   0  19      484.88      475.97     14.04 o 
  -1   0  19       56.63       57.78      4.39 o 
   1   0  19        9.18        6.01      3.20 o 
   3   0  19        3.84        1.71      2.43 o 
   5   0  19        1.33        3.42      2.01 o 
   7   0  19       35.39       52.23      5.37 o 
  -8   1  19        7.63        6.83      3.91 o 
  -7   1  19        1.69        1.14      2.09 o 
  -6   1  19       70.94       76.59      4.32 o 
  -5   1  19     3235.02     3243.82     54.93 o 
  -4   1  19      493.05      501.62      9.93 o 
  -3   1  19      315.88      312.81     10.58 o 
  -2   1  19       69.80       71.70      3.47 o 
  -1   1  19       26.26       23.47      2.37 o 
   0   1  19      102.77       93.49      3.41 o 
   1   1  19       28.45       27.27      2.07 o 
   2   1  19       43.68       38.66      1.97 o 
   3   1  19      808.69      738.72      9.86 o 
   4   1  19       21.84       18.61      2.32 o 
   5   1  19        0.15        0.37      1.00 o 
   6   1  19        0.28        2.68      2.41 o 
   7   1  19      602.52      639.88     18.55 o 
   8   1  19        0.42       -1.46      6.35 o 
  -8   2  19        3.70        2.40      3.00 o 
  -7   2  19       66.81       66.20      3.64 o 
  -6   2  19       28.79       31.87      2.78 o 
  -5   2  19       17.71       20.75      2.93 o 
  -4   2  19      559.03      571.29      9.06 o 
  -3   2  19      311.34      325.25      5.49 o 
  -2   2  19       86.32       86.87      3.70 o 
  -1   2  19        2.08        3.15      2.08 o 
   0   2  19        0.25        0.27      2.10 o 
   1   2  19       19.76       19.88      2.45 o 
   2   2  19      164.73      150.60      3.44 o 
   3   2  19        4.62        3.03      2.31 o 
   4   2  19       26.50       18.13      1.73 o 
   5   2  19       17.13       14.04      1.99 o 
   6   2  19       47.97       43.05     10.50 o 
   7   2  19       41.14       46.25      5.74 o 
  -8   3  19        6.57        5.47      3.01 o 
  -7   3  19        2.76        1.55      2.62 o 
  -6   3  19      134.62      134.13      6.20 o 
  -5   3  19       25.78       32.03      2.77 o 
  -4   3  19       22.28       22.55      3.45 o 
  -3   3  19       80.64       81.08      3.32 o 
  -2   3  19       38.91       42.48      3.60 o 
  -1   3  19        0.60        1.26      2.52 o 
   0   3  19      147.64      145.85      5.55 o 
   1   3  19       69.00       76.88      3.74 o 
   2   3  19        8.99        5.83      2.31 o 
   3   3  19       21.24       23.52      1.93 o 
   4   3  19        4.87        3.87      1.84 o 
   5   3  19       19.73       19.45      2.58 o 
   6   3  19       47.27       44.58      4.21 o 
   7   3  19        1.42        0.12      3.54 o 
  -7   4  19       16.12       14.27      5.50 o 
  -6   4  19       32.97       33.49      4.66 o 
  -5   4  19       18.95       21.40      4.58 o 
  -4   4  19       11.33       13.44      3.79 o 
  -3   4  19       10.21       13.34      3.30 o 
  -2   4  19        7.81        7.36      4.08 o 
  -1   4  19       24.63       32.20      3.62 o 
   0   4  19        0.88        2.01      2.77 o 
   1   4  19      149.98      148.36      6.05 o 
   2   4  19       78.94       73.58      3.43 o 
   3   4  19      157.03      158.86      5.59 o 
   4   4  19      188.73      203.75      4.79 o 
   5   4  19      136.20      144.87      2.62 o 
   6   4  19       54.05       53.05      1.94 o 
  -6   5  19       64.78       65.97      5.77 o 
  -5   5  19       14.48       10.84      5.29 o 
  -4   5  19        8.71        6.18      3.77 o 
  -3   5  19       40.08       40.63      3.96 o 
  -2   5  19       48.36       49.57      4.62 o 
  -1   5  19       35.71       35.56      4.83 o 
   0   5  19        4.13        1.51      2.66 o 
   1   5  19       14.48       15.97      3.75 o 
   2   5  19       52.71       46.96      3.57 o 
   3   5  19       14.02       11.48      1.80 o 
   4   5  19       21.43       19.16      1.67 o 
   5   5  19      255.15      278.95      5.83 o 
  -4   6  19        1.35        1.75      3.09 o 
  -3   6  19        0.51       -1.28      3.70 o 
  -2   6  19      149.38      161.01      6.14 o 
  -1   6  19      395.65      412.91      8.31 o 
   0   6  19      319.65      337.10      7.25 o 
   1   6  19       31.94       41.78      2.62 o 
   2   6  19       22.70       23.27      2.63 o 
   3   6  19       11.71        8.77      1.71 o 
  -6   0  20     1345.55     1394.72     26.12 o 
  -4   0  20     1239.94     1279.39     23.07 o 
  -2   0  20      559.80      581.78     11.72 o 
   0   0  20       81.93       84.70      4.40 o 
   2   0  20      564.52      554.05     11.41 o 
   4   0  20       34.06       36.94      7.57 o 
  -7   1  20       57.88       63.46      5.49 o 
  -6   1  20      218.59      244.97      6.04 o 
  -5   1  20       36.37       46.13      3.66 o 
  -4   1  20       20.69       23.74      3.06 o 
  -3   1  20      417.17      429.77      6.60 o 
  -2   1  20        1.39        0.10      1.63 o 
  -1   1  20        5.21        4.63      2.02 o 
   0   1  20       15.78       13.12      2.11 o 
   1   1  20      175.53      167.15      3.63 o 
   2   1  20       89.56       86.69      4.02 o 
   3   1  20      108.22      114.55      2.91 o 
   4   1  20        3.80        1.74      1.46 o 
   5   1  20       51.10       52.51      2.13 o 
  -7   2  20       12.63       10.23      3.48 o 
  -6   2  20       10.16       13.07      2.97 o 
  -5   2  20      228.43      235.11      5.26 o 
  -4   2  20      368.03      379.42      6.21 o 
  -3   2  20        0.42       -1.09      3.48 o 
  -2   2  20        0.49        0.48      2.30 o 
  -1   2  20        3.38        4.37      3.12 o 
   0   2  20       19.69       19.90      1.90 o 
   1   2  20       89.50       90.98      3.18 o 
   2   2  20       77.28       79.03      4.13 o 
   3   2  20        1.28        0.06      1.73 o 
   4   2  20        0.08        1.27      1.94 o 
   5   2  20        4.98        2.73      1.77 o 
  -6   3  20        6.98        5.80      2.99 o 
  -5   3  20       16.39       14.19      2.82 o 
  -4   3  20       69.35       70.02      4.94 o 
  -3   3  20      284.84      303.18      6.66 o 
  -2   3  20        3.93        2.74      2.60 o 
  -1   3  20       79.01       83.62      4.23 o 
   0   3  20       13.80       16.16      2.33 o 
   1   3  20        9.89        7.94      2.24 o 
   2   3  20      149.05      159.92      6.64 o 
   3   3  20       57.48       73.96      3.77 o 
   4   3  20       89.21       96.10      4.79 o 
   5   3  20      112.00      107.48      5.00 o 
  -5   4  20      133.73      121.78      6.44 o 
  -4   4  20        2.39        4.73      3.53 o 
  -3   4  20        2.81        1.90      2.80 o 
  -2   4  20       84.38       95.21      4.37 o 
  -1   4  20        0.07       -2.69      3.51 o 
   0   4  20        3.87        2.37      2.02 o 
   1   4  20       17.66       19.08      2.54 o 
   2   4  20       66.07       65.34      5.16 o 
   3   4  20       14.34        9.16      2.90 o 
   4   4  20        0.54       -0.56      1.25 o 
  -4   5  20       25.42       36.68      5.57 o 
  -3   5  20       11.91       10.23      3.48 o 
  -2   5  20       64.18       65.44      4.13 o 
  -1   5  20       18.92       15.90      3.11 o 
   0   5  20       46.97       43.31      3.07 o 
   1   5  20        9.37        6.69      2.43 o 
   2   5  20      154.25      149.45      7.36 o 
   3   5  20       80.75       81.73      2.97 o 
  -3   0  21        3.27        1.33      5.06 o 
  -1   0  21        1.63        7.69      4.88 o 
   1   0  21      337.41      329.59      5.97 o 
   3   0  21       36.00       30.97      2.84 o 
   5   0  21       13.55        4.15      3.30 o 
  -6   1  21      386.14      369.79     15.50 o 
  -4   1  21       85.48       97.69     14.58 o 
  -3   1  21       16.12       14.80      2.65 o 
  -2   1  21      151.30      160.70      5.69 o 
  -1   1  21      147.90      156.97      9.37 o 
   0   1  21       39.04       44.47      2.84 o 
   1   1  21       94.77       87.86      2.95 o 
   2   1  21       40.78       44.97      2.14 o 
   3   1  21        0.22        0.54      2.12 o 
   4   1  21       30.95       35.74      2.56 o 
   5   1  21        4.54        3.89      2.01 o 
  -5   2  21      536.73      637.76     62.89 o 
  -4   2  21       59.89       67.08      4.25 o 
  -3   2  21       11.16       12.34      2.61 o 
  -2   2  21       40.09       48.06      2.97 o 
  -1   2  21      241.15      253.96      6.48 o 
   0   2  21      740.96      724.66     15.22 o 
   1   2  21      226.64      210.86      6.14 o 
   2   2  21       23.14       20.66      3.83 o 
   3   2  21       30.65       29.46      8.67 o 
   4   2  21       24.74       20.84      2.66 o 
  -5   3  21       99.11       99.07      6.42 o 
  -4   3  21       83.96       78.25      5.06 o 
  -3   3  21        3.84        4.40      3.29 o 
  -2   3  21        9.06       12.34      3.81 o 
  -1   3  21       14.20       12.36      3.58 o 
   0   3  21       37.57       41.81      3.97 o 
   1   3  21      216.87      204.77      6.34 o 
   2   3  21      262.63      265.81      5.01 o 
   3   3  21        3.82        4.37      2.05 o 
  -3   4  21       95.09      109.61      5.12 o 
  -2   4  21       13.09       10.58      3.79 o 
  -1   4  21        0.10        2.27      3.05 o 
   0   4  21      140.04      156.00      5.33 o 
   1   4  21      123.23      118.55      6.80 o 
   2   4  21       60.86       73.88      3.28 o 
  -4   0  22       61.74       51.26      8.54 o 
   0   0  22        6.80        8.13      2.99 o 
   2   0  22       11.62        5.86      3.78 o 
  -4   1  22       13.38       17.94      7.20 o 
  -3   1  22       10.95       12.57      6.59 o 
  -1   1  22       95.39       97.09      4.56 o 
   0   1  22       35.61       40.49      2.28 o 
   1   1  22       20.81       13.71      2.49 o 
   2   1  22       80.92       82.80      2.72 o 
  -3   2  22        0.03       -0.33      2.06 o 
  -2   2  22      135.58      131.78      4.37 o 
  -1   2  22        3.41        4.83      1.84 o 
   0   2  22        5.85        1.83      2.23 o 
   1   2  22        6.84        3.38      2.12 o 
   2   2  22      110.16      120.88      4.25 o 
                                                 
